# Supplementary material for: Measuring sub-nanometer undulations at microsecond temporal resolution with metal- and graphene-induced energy transfer spectroscopy
Source: Nat Commun. 2024 Feb 27;15:1789. doi: 10.1038/s41467-024-45822-x (PMC10899616; doi:10.1038/s41467-024-45822-x)
Supplement: Supplementary file 4 — Source Data [file 41467_2024_45822_MOESM4_ESM.xlsx]

## Sheet: Figure 1c
Figure 1c
			x (nm)		lifetime-graphene (ns)		lifetime-gold (ns)
			1		4.67256e-06		3.70421e-05
			2		0.000140805		0.000956905
			3		0.000778675		0.00388552
			4		0.00252386		0.00861216
			5		0.00620727		0.0140858
			6		0.0128499		0.0195017
			7		0.0235933		0.0245683
			8		0.0395867		0.029286
			9		0.0618318		0.0337502
			10		0.0910029		0.038065
			11		0.127278		0.0423183
			12		0.170232		0.0465787
			13		0.218832		0.0508994
			14		0.271556		0.0553214
			15		0.3266		0.0598778
			16		0.382122		0.0645954
			17		0.436467		0.0694969
			18		0.488309		0.0746017
			19		0.536714		0.0799271
			20		0.581134		0.0854886
			21		0.621342		0.0913
			22		0.65736		0.0973744
			23		0.689382		0.103724
			24		0.717701		0.110359
			25		0.742664		0.117289
			26		0.764632		0.124525
			27		0.783956		0.132074
			28		0.800967		0.139944
			29		0.815964		0.148141
			30		0.829212		0.156671
			31		0.840948		0.165537
			32		0.851374		0.174742
			33		0.860667		0.184288
			34		0.868979		0.194176
			35		0.876441		0.204403
			36		0.883164		0.214968
			37		0.889243		0.225865
			38		0.894761		0.237089
			39		0.899788		0.248631
			40		0.904384		0.260482
			41		0.9086		0.272631
			42		0.912482		0.285063
			43		0.916067		0.297765
			44		0.919389		0.310719
			45		0.922477		0.323906
			46		0.925354		0.337307
			47		0.928044		0.3509
			48		0.930565		0.364663
			49		0.932933		0.37857
			50		0.935162		0.392598
			51		0.937266		0.406719
			52		0.939256		0.420906
			53		0.941141		0.435134
			54		0.94293		0.449374
			55		0.944631		0.463598
			56		0.946251		0.47778
			57		0.947796		0.491892
			58		0.94927		0.505907
			59		0.95068		0.5198
			60		0.95203		0.533546
			61		0.953322		0.547122
			62		0.954562		0.560505
			63		0.955752		0.573674
			64		0.956895		0.58661
			65		0.957993		0.599294
			66		0.95905		0.611712
			67		0.960067		0.623848
			68		0.961046		0.63569
			69		0.96199		0.647226
			70		0.962899		0.658449
			71		0.963775		0.66935
			72		0.964621		0.679923
			73		0.965436		0.690166
			74		0.966223		0.700074
			75		0.966983		0.709647
			76		0.967716		0.718886
			77		0.968424		0.727791
			78		0.969107		0.736366
			79		0.969767		0.744614
			80		0.970404		0.75254
			81		0.971019		0.76015
			82		0.971613		0.767451
			83		0.972187		0.774448
			84		0.972741		0.781151
			85		0.973276		0.787566
			86		0.973793		0.793704
			87		0.974291		0.799571
			88		0.974773		0.805179
			89		0.975237		0.810536
			90		0.975686		0.815651
			91		0.976118		0.820534
			92		0.976536		0.825194
			93		0.976939		0.829642
			94		0.977327		0.833886
			95		0.977702		0.837935
			96		0.978063		0.841799
			97		0.978411		0.845487
			98		0.978747		0.849008
			99		0.979071		0.852369
			100		0.979383		0.85558

## Sheet: Figure 1d
Figure 1d
				x(nm)		brightness-graphene		brightness-gold
				1		5.97808e-06		3.61719e-05
				2		0.000178769		0.000924522
				3		0.000981196		0.0037117
				4		0.00315717		0.00813178
				5		0.00771138		0.0131498
				6		0.0158626		0.0180086
				7		0.0289621		0.0224521
				8		0.0483698		0.0264958
				9		0.0752864		0.030238
				10		0.110559		0.03378
				11		0.154494		0.0372048
				12		0.206725		0.0405756
				13		0.26618		0.0439397
				14		0.331175		0.047333
				15		0.399618		0.0507827
				16		0.469269		0.0543105
				17		0.538005		0.0579338
				18		0.604017		0.0616669
				19		0.665929		0.0655217
				20		0.722824		0.0695087
				21		0.774213		0.0736368
				22		0.819956		0.077914
				23		0.860175		0.0823472
				24		0.89517		0.0869426
				25		0.925347		0.0917059
				26		0.951163		0.0966418
				27		0.973087		0.101754
				28		0.991573		0.107047
				29		1.00705		0.112523
				30		1.01989		0.118185
				31		1.03046		0.124033
				32		1.03906		0.130068
				33		1.04594		0.136291
				34		1.05136		0.142699
				35		1.0555		0.149292
				36		1.05855		0.156067
				37		1.06064		0.16302
				38		1.06192		0.170146
				39		1.06249		0.177439
				40		1.06244		0.184894
				41		1.06186		0.192502
				42		1.06082		0.200254
				43		1.05937		0.208141
				44		1.05758		0.216152
				45		1.05548		0.224276
				46		1.05312		0.232499
				47		1.05053		0.240809
				48		1.04774		0.249191
				49		1.04477		0.257631
				50		1.04165		0.266112
				51		1.0384		0.274619
				52		1.03503		0.283135
				53		1.03156		0.291643
				54		1.02801		0.300127
				55		1.02438		0.308568
				56		1.02069		0.316951
				57		1.01694		0.325259
				58		1.01315		0.333474
				59		1.00931		0.34158
				60		1.00545		0.349563
				61		1.00155		0.357406
				62		0.997637		0.365096
				63		0.993703		0.37262
				64		0.989756		0.379964
				65		0.985799		0.387116
				66		0.981836		0.394068
				67		0.977869		0.400807
				68		0.973901		0.407328
				69		0.969935		0.41362
				70		0.965973		0.41968
				71		0.962016		0.4255
				72		0.958067		0.431077
				73		0.954127		0.436409
				74		0.950198		0.441492
				75		0.946281		0.446326
				76		0.942377		0.450911
				77		0.938487		0.455246
				78		0.934613		0.459335
				79		0.930754		0.463179
				80		0.926913		0.466781
				81		0.92309		0.470144
				82		0.919285		0.473274
				83		0.915499		0.476175
				84		0.911733		0.478852
				85		0.907987		0.481311
				86		0.904262		0.483557
				87		0.900557		0.485597
				88		0.896875		0.487438
				89		0.893214		0.489087
				90		0.889575		0.490549
				91		0.885959		0.491832
				92		0.882366		0.492944
				93		0.878796		0.49389
				94		0.875249		0.494679
				95		0.871726		0.495316
				96		0.868226		0.495809
				97		0.86475		0.496166
				98		0.861298		0.496391
				99		0.85787		0.496492
				100		0.854466		0.496476

## Sheet: Figure 2d
Figure 2d
			lag time (s)	ACF-high concentration		lag time (s)	ACF-low concentration
			2.50001e-08	-0.00065076		2.50001e-08	1.39256
			5.00003e-08	0.000532436		5.00003e-08	1.33548
			7.50004e-08	0.00062008		7.50004e-08	1.29664
			1.00001e-07	-0.00313		1.00001e-07	1.29771
			1.25001e-07	0.000210994		1.25001e-07	1.26315
			1.50001e-07	-0.00241		1.50001e-07	1.22507
			1.75001e-07	0.00551		1.75001e-07	1.26207
			2.00001e-07	4.07176e-05		2.00001e-07	1.265
			2.25001e-07	-0.00136		2.25001e-07	1.26286
			2.50001e-07	0.00241		2.50001e-07	1.30893
			3.00002e-07	-0.00048795		3.00002e-07	1.21752
			3.50002e-07	-0.00108		3.50002e-07	1.19575
			4.00002e-07	-0.00157		4.00002e-07	1.23944
			4.50002e-07	0.000619623		4.50002e-07	1.23849
			5.00003e-07	-0.000104456		5.00003e-07	1.21101
			5.50003e-07	0.00218		5.50003e-07	1.2337
			6.00003e-07	0.000151971		6.00003e-07	1.22347
			6.50003e-07	0.00287		6.50003e-07	1.24142
			7.00004e-07	-0.00125		7.00004e-07	1.22228
			7.50004e-07	0.000561791		7.50004e-07	1.21851
			8.50004e-07	0.00295		8.50004e-07	1.20838
			9.50005e-07	-0.00105		9.50005e-07	1.22109
			1.05001e-06	0.000923769		1.05001e-06	1.18683
			1.15001e-06	-0.000660219		1.15001e-06	1.20666
			1.25001e-06	-0.00163		1.25001e-06	1.24681
			1.35001e-06	-0.000292234		1.35001e-06	1.22181
			1.45001e-06	0.00307		1.45001e-06	1.21049
			1.55001e-06	0.000145668		1.55001e-06	1.23429
			1.65001e-06	-0.00125		1.65001e-06	1.18798
			1.75001e-06	-5.34639e-06		1.75001e-06	1.20227
			1.95001e-06	-0.000276689		1.95001e-06	1.17288
			2.15001e-06	4.51704e-05		2.15001e-06	1.21002
			2.35001e-06	-0.000195582		2.35001e-06	1.19813
			2.55001e-06	0.00202		2.55001e-06	1.20189
			2.75001e-06	0.000377851		2.75001e-06	1.17763
			2.95001e-06	0.000656997		2.95001e-06	1.19181
			3.15002e-06	-0.000273		3.15002e-06	1.22922
			3.35002e-06	0.00127		3.35002e-06	1.19938
			3.55002e-06	0.00084344		3.55002e-06	1.2097
			3.75002e-06	0.00159		3.75002e-06	1.20116
			4.15002e-06	0.00123		4.15002e-06	1.20286
			4.55002e-06	0.000418136		4.55002e-06	1.20468
			4.95002e-06	0.000881661		4.95002e-06	1.19634
			5.35003e-06	0.000817303		5.35003e-06	1.18039
			5.75003e-06	0.000518307		5.75003e-06	1.18651
			6.15003e-06	-0.000172669		6.15003e-06	1.19097
			6.55003e-06	0.000738002		6.55003e-06	1.19531
			6.95003e-06	-0.00045264		6.95003e-06	1.19928
			7.35004e-06	0.000849656		7.35004e-06	1.19801
			7.75004e-06	3.71654e-05		7.75004e-06	1.18066
			8.55004e-06	9.31636e-05		8.55004e-06	1.19395
			9.35005e-06	0.000584177		9.35005e-06	1.19936
			1.01501e-05	0.000216101		1.01501e-05	1.19057
			1.09501e-05	0.00106		1.09501e-05	1.19398
			1.17501e-05	0.00050254		1.17501e-05	1.19035
			1.25501e-05	-0.000845968		1.25501e-05	1.20077
			1.33501e-05	-3.61105e-05		1.33501e-05	1.18657
			1.41501e-05	0.000957969		1.41501e-05	1.18061
			1.49501e-05	0.000233531		1.49501e-05	1.17966
			1.57501e-05	0.000763821		1.57501e-05	1.18685
			1.73501e-05	0.00086659		1.73501e-05	1.18246
			1.89501e-05	0.000222149		1.89501e-05	1.18175
			2.05501e-05	0.000183691		2.05501e-05	1.17357
			2.21501e-05	0.000291652		2.21501e-05	1.17789
			2.37501e-05	0.000164123		2.37501e-05	1.1882
			2.53501e-05	0.000117288		2.53501e-05	1.17664
			2.69501e-05	0.000827462		2.69501e-05	1.18213
			2.85501e-05	0.000525833		2.85501e-05	1.17569
			3.01502e-05	-0.00043953		3.01502e-05	1.17699
			3.17502e-05	0.000105086		3.17502e-05	1.17654
			3.49502e-05	0.000230189		3.49502e-05	1.17518
			3.81502e-05	0.000303421		3.81502e-05	1.17454
			4.13502e-05	0.000661239		4.13502e-05	1.17284
			4.45502e-05	0.000342297		4.45502e-05	1.17017
			4.77502e-05	-0.000320948		4.77502e-05	1.17164
			5.09503e-05	0.000806301		5.09503e-05	1.16885
			5.41503e-05	0.000491099		5.41503e-05	1.17247
			5.73503e-05	-3.90899e-05		5.73503e-05	1.16965
			6.05503e-05	0.000131788		6.05503e-05	1.17043
			6.37503e-05	0.000305564		6.37503e-05	1.17048
			7.01504e-05	0.000431195		7.01504e-05	1.16372
			7.65504e-05	0.000360388		7.65504e-05	1.16317
			8.29504e-05	0.000342726		8.29504e-05	1.15861
			8.93504e-05	0.000246775		8.93504e-05	1.15813
			9.57505e-05	0.000389406		9.57505e-05	1.16123
			0.000102151	0.000322659		0.000102151	1.15635
			0.000108551	9.6606e-05		0.000108551	1.14988
			0.000114951	0.000330968		0.000114951	1.15682
			0.000121351	0.000282158		0.000121351	1.15057
			0.000127751	3.72105e-05		0.000127751	1.1521
			0.000140551	0.000391869		0.000140551	1.14762
			0.000153351	0.000111985		0.000153351	1.14286
			0.000166151	0.000133063		0.000166151	1.13666
			0.000178951	0.000318503		0.000178951	1.13455
			0.000191751	0.000339967		0.000191751	1.13085
			0.000204551	0.000372199		0.000204551	1.12783
			0.000217351	0.000279012		0.000217351	1.1233
			0.000230151	0.00025918		0.000230151	1.1213
			0.000242951	0.000202		0.000242951	1.11867
			0.000255751	0.000241788		0.000255751	1.11503
			0.000281351	0.000345321		0.000281351	1.10795
			0.000306952	0.000194282		0.000306952	1.10148
			0.000332552	0.000166379		0.000332552	1.09414
			0.000358152	0.000323496		0.000358152	1.08714
			0.000383752	0.000254074		0.000383752	1.08081
			0.000409352	0.000262543		0.000409352	1.07487
			0.000434952	0.00031544		0.000434952	1.06973
			0.000460552	0.000235584		0.000460552	1.06264
			0.000486152	0.000207261		0.000486152	1.05832
			0.000511753	0.000234718		0.000511753	1.05047
			0.000562953	0.000296446		0.000562953	1.03985
			0.000614153	0.000229364		0.000614153	1.02769
			0.000665353	0.000154828		0.000665353	1.01827
			0.000716554	0.000329824		0.000716554	1.0072
			0.000767754	0.00031832		0.000767754	0.99541
			0.000818954	0.000250884		0.000818954	0.98772
			0.000870154	0.000208903		0.000870154	0.97645
			0.000921355	0.000220018		0.000921355	0.96703
			0.000972555	0.000248051		0.000972555	0.95686
			0.00102	0.000277069		0.00102	0.9477
			0.00113	0.000240769		0.00113	0.93014
			0.00123	0.000256111		0.00123	0.9132
			0.00133	0.000220208		0.00133	0.89568
			0.00143	0.000158966		0.00143	0.87959
			0.00154	0.000251846		0.00154	0.86382
			0.00164	0.000153231		0.00164	0.84832
			0.00174	0.000223832		0.00174	0.83476
			0.00184	0.000214071		0.00184	0.82119
			0.00195	0.000229777		0.00195	0.80718
			0.00205	0.000267661		0.00205	0.79449
			0.00225	0.000197483		0.00225	0.77001
			0.00246	0.000244777		0.00246	0.74692
			0.00266	0.000248743		0.00266	0.72525
			0.00287	0.000178202		0.00287	0.70625
			0.00307	0.000194121		0.00307	0.68681
			0.00328	0.000188356		0.00328	0.6693
			0.00348	0.000213636		0.00348	0.65327
			0.00369	0.000252361		0.00369	0.6377
			0.00389	0.000224681		0.00389	0.6226
			0.0041	0.000185178		0.0041	0.60819
			0.00451	0.000222724		0.00451	0.58323
			0.00491	0.00018363		0.00491	0.55889
			0.00532	0.000184748		0.00532	0.53736
			0.00573	0.00016671		0.00573	0.51773
			0.00614	0.000141816		0.00614	0.49956
			0.00655	0.000181452		0.00655	0.48314
			0.00696	0.00019615		0.00696	0.46783
			0.00737	0.000206619		0.00737	0.45353
			0.00778	0.000141587		0.00778	0.43949
			0.00819	0.000151871		0.00819	0.42516
			0.00901	0.000161375		0.00901	0.40181
			0.00983	0.000169314		0.00983	0.38051
			0.01065	0.000145486		0.01065	0.36336
			0.01147	0.000165949		0.01147	0.34928
			0.01229	0.000151131		0.01229	0.3363
			0.01311	0.000125702		0.01311	0.32236
			0.01393	0.000156512		0.01393	0.30862
			0.01475	0.000117487		0.01475	0.29539
			0.01556	0.000137391		0.01556	0.28495
			0.01638	0.000130202		0.01638	0.27581
			0.01802	0.000122869		0.01802	0.26036
			0.01966	0.000141976		0.01966	0.24466
			0.0213	0.000114204		0.0213	0.23328
			0.02294	0.000117748		0.02294	0.22724
			0.02458	0.000113146		0.02458	0.21773
			0.02621	0.000116275		0.02621	0.20916
			0.02785	0.000109685		0.02785	0.20147
			0.02949	9.88731e-05		0.02949	0.19404
			0.03113	9.95474e-05		0.03113	0.18425
			0.03277	9.93637e-05		0.03277	0.17395
			0.03604	0.00010321		0.03604	0.1547
			0.03932	8.46718e-05		0.03932	0.13857
			0.0426	9.3148e-05		0.0426	0.13065
			0.04588	7.9344e-05		0.04588	0.12351
			0.04915	7.36058e-05		0.04915	0.12041
			0.05243	8.29609e-05		0.05243	0.11842
			0.05571	7.42068e-05		0.05571	0.11412
			0.05898	6.51764e-05		0.05898	0.10682
			0.06226	8.26518e-05		0.06226	0.10332
			0.06554	7.03262e-05		0.06554	0.0966
			0.07209	6.65312e-05		0.07209	0.08888
			0.07864	5.36274e-05		0.07864	0.08795
			0.0852	5.53812e-05		0.0852	0.08935
			0.09175	3.95332e-05		0.09175	0.08689
			0.0983	3.11266e-05		0.0983	0.08515
			0.10486	2.81435e-05		0.10486	0.07942
			0.11141	3.86705e-05		0.11141	0.07778
			0.11797	1.81389e-05		0.11797	0.07665
			0.12452	1.58152e-05		0.12452	0.07795
			0.13107	1.09619e-05		0.13107	0.07783
			0.14418	7.70517e-06		0.14418	0.08371
			0.15729	9.37985e-06		0.15729	0.08722
			0.17039	6.37698e-06		0.17039	0.07464
			0.1835	7.51669e-06		0.1835	0.06583
			0.19661	3.35622e-06		0.19661	0.06489
			0.20972	3.48261e-06		0.20972	0.05759
			0.22282	0		0.22282	0.05389
			0.23593	6.32163e-06		0.23593	0.05227
			0.24904	4.64708e-06		0.24904	0.04532
			0.26215	2.53395e-06		0.26215	0.03046
			0.28836	3.50996e-05		0.28836	0.04121
			0.31457	1.83577e-05		0.31457	0.02972
			0.34079	2.47483e-05		0.34079	0.02536
			0.367	9.57813e-06		0.367	0.02482
			0.39322	1.94761e-05		0.39322	0.01653
			0.41943	8.97951e-06		0.41943	0.02763
			0.44565	7.04863e-06		0.44565	0.03661
			0.47186	7.31624e-06		0.47186	0.02647
			0.49808	4.83018e-06		0.49808	0.03851
			0.52429	5.129e-06		0.52429	0.03647
			0.57672	1.96075e-05		0.57672	0.0354
			0.62915	4.03832e-05		0.62915	0.02998
			0.68158	1.29536e-05		0.68158	0.02938
			0.73401	2.09766e-05		0.73401	0.04193
			0.78644	4.57347e-05		0.78644	0.01849
			0.83886	4.31762e-05		0.83886	0
			0.89129	7.1693e-05		0.89129	0.0216
			0.94372	4.53398e-05		0.94372	0.02464
			0.99615	2.92397e-05		0.99615	0.00123
			1.04858	3.59544e-05		1.04858	0.00547

## Sheet: Figure 2e
Figure 2e
				lag time	MIET substrate			lag time	DODS			lag time	Glass
				2.50001e-08	0.01692			2.50001e-08	0.00407			2.50001e-08	-0.0022
				5.00003e-08	0.01142			5.00003e-08	0.00329			5.00003e-08	-0.0045
				7.50004e-08	0.02861			7.50004e-08	-0.00422			7.50004e-08	-0.000233225
				1.00001e-07	0.02001			1.00001e-07	0.02169			1.00001e-07	-0.000335534
				1.25001e-07	0.01717			1.25001e-07	0.01087			1.25001e-07	0.00303
				1.50001e-07	0.0176			1.50001e-07	0.00715			1.50001e-07	5.18509e-05
				1.75001e-07	0.01782			1.75001e-07	-0.00357			1.75001e-07	-0.00676
				2.00001e-07	0.01404			2.00001e-07	0.01081			2.00001e-07	0.00725
				2.25001e-07	0.01667			2.25001e-07	-0.00104			2.25001e-07	-0.000375918
				2.50001e-07	0.00714			2.50001e-07	-0.00048			2.50001e-07	-0.00361
				3.00002e-07	0.01459			3.00002e-07	-0.00103			3.00002e-07	0.00545
				3.50002e-07	0.01878			3.50002e-07	0.00036			3.50002e-07	0.00346
				4.00002e-07	0.01302			4.00002e-07	0.00231			4.00002e-07	-0.00169
				4.50002e-07	0.02409			4.50002e-07	0.00298			4.50002e-07	-0.0026
				5.00003e-07	0.0194			5.00003e-07	-0.0006			5.00003e-07	0.00477
				5.50003e-07	0.01507			5.50003e-07	-0.00212			5.50003e-07	0.00135
				6.00003e-07	0.01355			6.00003e-07	0.00081			6.00003e-07	-4.90055e-05
				6.50003e-07	0.01791			6.50003e-07	0.002			6.50003e-07	0.00339
				7.00004e-07	0.02522			7.00004e-07	0.0048			7.00004e-07	-0.000456395
				7.50004e-07	0.01619			7.50004e-07	0.00264			7.50004e-07	0.00501
				8.50004e-07	0.01585			8.50004e-07	0.00286			8.50004e-07	0.00188
				9.50005e-07	0.01826			9.50005e-07	-0.003			9.50005e-07	0.000470923
				1.05001e-06	0.0176			1.05001e-06	-0.00559			1.05001e-06	0.00178
				1.15001e-06	0.0226			1.15001e-06	0.00277			1.15001e-06	0.00336
				1.25001e-06	0.01836			1.25001e-06	0.00214			1.25001e-06	0.00167
				1.35001e-06	0.01929			1.35001e-06	0.00563			1.35001e-06	0.0036
				1.45001e-06	0.02045			1.45001e-06	-0.00039			1.45001e-06	0.00304
				1.55001e-06	0.01571			1.55001e-06	-0.00043			1.55001e-06	-0.00256
				1.65001e-06	0.0155			1.65001e-06	0.00074			1.65001e-06	-0.000986431
				1.75001e-06	0.01948			1.75001e-06	0.00084			1.75001e-06	0.000892478
				1.95001e-06	0.01567			1.95001e-06	-0.00142			1.95001e-06	0.000691593
				2.15001e-06	0.01806			2.15001e-06	0.00124			2.15001e-06	0.000624263
				2.35001e-06	0.01835			2.35001e-06	0.0037			2.35001e-06	0.00395
				2.55001e-06	0.02119			2.55001e-06	0.00077			2.55001e-06	0.0017
				2.75001e-06	0.01763			2.75001e-06	0.00397			2.75001e-06	0.00287
				2.95001e-06	0.01582			2.95001e-06	0.00012			2.95001e-06	-2.62655e-05
				3.15002e-06	0.01937			3.15002e-06	0.00409			3.15002e-06	-0.000493962
				3.35002e-06	0.01848			3.35002e-06	-0.00045			3.35002e-06	0.000412368
				3.55002e-06	0.01638			3.55002e-06	0.00272			3.55002e-06	0.000128399
				3.75002e-06	0.01893			3.75002e-06	0.00143			3.75002e-06	0.00122
				4.15002e-06	0.02084			4.15002e-06	0.00182			4.15002e-06	-0.000199366
				4.55002e-06	0.01919			4.55002e-06	0.00168			4.55002e-06	0.000882214
				4.95002e-06	0.0162			4.95002e-06	0.00306			4.95002e-06	2.0995e-05
				5.35003e-06	0.01755			5.35003e-06	-0.00162			5.35003e-06	0.00234
				5.75003e-06	0.01758			5.75003e-06	0.0044			5.75003e-06	-0.000722633
				6.15003e-06	0.01854			6.15003e-06	0.00154			6.15003e-06	0.00104
				6.55003e-06	0.01747			6.55003e-06	0.00265			6.55003e-06	0.00166
				6.95003e-06	0.01883			6.95003e-06	-0.00234			6.95003e-06	-0.000224125
				7.35004e-06	0.0187			7.35004e-06	0.00132			7.35004e-06	-0.00037979
				7.75004e-06	0.01806			7.75004e-06	0.00319			7.75004e-06	0.000248645
				8.55004e-06	0.01985			8.55004e-06	0.00233			8.55004e-06	0.000259742
				9.35005e-06	0.01755			9.35005e-06	0.00011			9.35005e-06	0.000802014
				1.01501e-05	0.01718			1.01501e-05	0.00127			1.01501e-05	-0.000857425
				1.09501e-05	0.01878			1.09501e-05	0.00156			1.09501e-05	0.00135
				1.17501e-05	0.01778			1.17501e-05	0.00247			1.17501e-05	0.000514617
				1.25501e-05	0.01989			1.25501e-05	0.00025			1.25501e-05	-0.00055816
				1.33501e-05	0.01923			1.33501e-05	0.003			1.33501e-05	-0.000138276
				1.41501e-05	0.01728			1.41501e-05	3e-05			1.41501e-05	0.00157
				1.49501e-05	0.01771			1.49501e-05	0.00243			1.49501e-05	0.000855956
				1.57501e-05	0.01883			1.57501e-05	0.00067			1.57501e-05	0.00114
				1.73501e-05	0.01834			1.73501e-05	0.00203			1.73501e-05	-0.000830349
				1.89501e-05	0.0198			1.89501e-05	0.00026			1.89501e-05	0.000581216
				2.05501e-05	0.01821			2.05501e-05	0.00151			2.05501e-05	3.97988e-05
				2.21501e-05	0.01858			2.21501e-05	0.00121			2.21501e-05	-0.000590235
				2.37501e-05	0.01811			2.37501e-05	0.00276			2.37501e-05	0.000608712
				2.53501e-05	0.01842			2.53501e-05	0.00123			2.53501e-05	0.000256263
				2.69501e-05	0.01852			2.69501e-05	0.00302			2.69501e-05	0.000348652
				2.85501e-05	0.01811			2.85501e-05	0.00122			2.85501e-05	0.000468377
				3.01502e-05	0.01766			3.01502e-05	0.00311			3.01502e-05	0.000436121
				3.17502e-05	0.01758			3.17502e-05	0.00163			3.17502e-05	0.000514273
				3.49502e-05	0.01815			3.49502e-05	0.00197			3.49502e-05	0.000555781
				3.81502e-05	0.01825			3.81502e-05	0.00205			3.81502e-05	-3.25471e-05
				4.13502e-05	0.0182			4.13502e-05	0.00208			4.13502e-05	0.00050785
				4.45502e-05	0.01796			4.45502e-05	0.00139			4.45502e-05	0.000515415
				4.77502e-05	0.01799			4.77502e-05	0.00172			4.77502e-05	-0.000312439
				5.09503e-05	0.01877			5.09503e-05	0.00212			5.09503e-05	-2.0775e-05
				5.41503e-05	0.01829			5.41503e-05	0.00094			5.41503e-05	-0.000248166
				5.73503e-05	0.01868			5.73503e-05	0.00206			5.73503e-05	1.33151e-05
				6.05503e-05	0.01899			6.05503e-05	0.00225			6.05503e-05	0.00112
				6.37503e-05	0.01861			6.37503e-05	0.00217			6.37503e-05	0.00131
				7.01504e-05	0.01746			7.01504e-05	0.00174			7.01504e-05	0.000308094
				7.65504e-05	0.01784			7.65504e-05	0.00159			7.65504e-05	8.88566e-05
				8.29504e-05	0.01818			8.29504e-05	0.00177			8.29504e-05	0.000666203
				8.93504e-05	0.01812			8.93504e-05	0.00191			8.93504e-05	0.00111
				9.57505e-05	0.01804			9.57505e-05	0.00262			9.57505e-05	0.000630014
				0.000102151	0.01844			0.000102151	0.00162			0.000102151	0.000502681
				0.000108551	0.01801			0.000108551	0.00133			0.000108551	0.000680831
				0.000114951	0.01781			0.000114951	0.00238			0.000114951	-3.23067e-05
				0.000121351	0.01789			0.000121351	0.00135			0.000121351	0.000120134
				0.000127751	0.01799			0.000127751	0.00131			0.000127751	0.000444826
				0.000140551	0.01808			0.000140551	0.00196			0.000140551	0.000633216
				0.000153351	0.01815			0.000153351	0.00147			0.000153351	0.000544475
				0.000166151	0.01791			0.000166151	0.00149			0.000166151	0.000305859
				0.000178951	0.018			0.000178951	0.00196			0.000178951	0.000128038
				0.000191751	0.01778			0.000191751	0.0016			0.000191751	0.000370956
				0.000204551	0.01779			0.000204551	0.0025			0.000204551	0.00036014
				0.000217351	0.01791			0.000217351	0.00227			0.000217351	0.000380135
				0.000230151	0.01786			0.000230151	0.00183			0.000230151	0.000410486
				0.000242951	0.01757			0.000242951	0.00204			0.000242951	0.000287867
				0.000255751	0.01785			0.000255751	0.00169			0.000255751	0.000234058
				0.000281351	0.01774			0.000281351	0.00167			0.000281351	0.000289058
				0.000306952	0.01752			0.000306952	0.00193			0.000306952	1.27998e-05
				0.000332552	0.01768			0.000332552	0.00174			0.000332552	0.000253612
				0.000358152	0.01736			0.000358152	0.002			0.000358152	0.000227099
				0.000383752	0.01755			0.000383752	0.00195			0.000383752	0.000369546
				0.000409352	0.01723			0.000409352	0.00181			0.000409352	0.000147202
				0.000434952	0.0174			0.000434952	0.00184			0.000434952	0.000285017
				0.000460552	0.01741			0.000460552	0.00169			0.000460552	0.000215739
				0.000486152	0.0175			0.000486152	0.00178			0.000486152	0.000176901
				0.000511753	0.01715			0.000511753	0.00163			0.000511753	0.000327611
				0.000562953	0.01712			0.000562953	0.00147			0.000562953	0.000328288
				0.000614153	0.0172			0.000614153	0.00186			0.000614153	0.000399352
				0.000665353	0.01705			0.000665353	0.00175			0.000665353	0.000250007
				0.000716554	0.01685			0.000716554	0.00179			0.000716554	7.33978e-06
				0.000767754	0.01691			0.000767754	0.00156			0.000767754	0.000350172
				0.000818954	0.01681			0.000818954	0.00172			0.000818954	0.000214456
				0.000870154	0.0166			0.000870154	0.00142			0.000870154	0.000496224
				0.000921355	0.01668			0.000921355	0.00158			0.000921355	0.000173314
				0.000972555	0.0166			0.000972555	0.00163			0.000972555	0.000160641
				0.00102	0.01655			0.00102	0.00153			0.00102	0.000469661
				0.00113	0.01646			0.00113	0.00168			0.00113	0.000137915
				0.00123	0.01623			0.00123	0.00178			0.00123	0.0002835
				0.00133	0.01632			0.00133	0.00169			0.00133	0.000169359
				0.00143	0.0161			0.00143	0.00173			0.00143	0.000251902
				0.00154	0.01608			0.00154	0.00163			0.00154	0.000141448
				0.00164	0.01577			0.00164	0.00173			0.00164	0.000291161
				0.00174	0.01579			0.00174	0.00147			0.00174	0.000202225
				0.00184	0.01561			0.00184	0.00167			0.00184	0.000267151
				0.00195	0.0154			0.00195	0.00167			0.00195	0.000351629
				0.00205	0.01538			0.00205	0.00167			0.00205	0.000340828
				0.00225	0.01533			0.00225	0.00164			0.00225	0.000261167
				0.00246	0.01512			0.00246	0.00159			0.00246	0.000198541
				0.00266	0.01494			0.00266	0.00165			0.00266	0.00018516
				0.00287	0.01475			0.00287	0.00173			0.00287	0.000264074
				0.00307	0.01461			0.00307	0.00154			0.00307	0.000203007
				0.00328	0.01447			0.00328	0.00146			0.00328	0.000242415
				0.00348	0.01426			0.00348	0.00157			0.00348	0.000241043
				0.00369	0.01422			0.00369	0.00169			0.00369	0.000202289
				0.00389	0.01407			0.00389	0.00164			0.00389	0.0001984
				0.0041	0.01387			0.0041	0.00151			0.0041	0.000114572
				0.00451	0.01368			0.00451	0.0016			0.00451	0.000215081
				0.00491	0.0135			0.00491	0.00157			0.00491	0.000229531
				0.00532	0.01333			0.00532	0.00153			0.00532	0.000202497
				0.00573	0.01309			0.00573	0.00152			0.00573	0.000259165
				0.00614	0.01289			0.00614	0.00153			0.00614	0.000215231
				0.00655	0.01273			0.00655	0.0014			0.00655	0.000252321
				0.00696	0.0125			0.00696	0.00162			0.00696	0.000192499
				0.00737	0.01233			0.00737	0.00145			0.00737	0.000173829
				0.00778	0.01219			0.00778	0.00152			0.00778	0.000181813
				0.00819	0.01206			0.00819	0.00149			0.00819	0.000230451
				0.00901	0.01176			0.00901	0.00158			0.00901	0.000185692
				0.00983	0.01145			0.00983	0.00144			0.00983	0.000162892
				0.01065	0.01122			0.01065	0.00143			0.01065	0.000220828
				0.01147	0.01092			0.01147	0.00137			0.01147	0.000161944
				0.01229	0.01077			0.01229	0.00148			0.01229	0.0001791
				0.01311	0.01054			0.01311	0.00145			0.01311	0.000130502
				0.01393	0.01037			0.01393	0.00143			0.01393	0.000133881
				0.01475	0.0101			0.01475	0.00135			0.01475	0.000192092
				0.01556	0.00997			0.01556	0.00142			0.01556	0.000109209
				0.01638	0.00977			0.01638	0.00143			0.01638	0.000190789
				0.01802	0.00943			0.01802	0.00134			0.01802	0.000176387
				0.01966	0.00914			0.01966	0.00128			0.01966	0.000179673
				0.0213	0.00883			0.0213	0.00131			0.0213	0.000188062
				0.02294	0.00853			0.02294	0.00128			0.02294	0.000178701
				0.02458	0.00827			0.02458	0.00124			0.02458	0.000169893
				0.02621	0.00811			0.02621	0.0012			0.02621	0.000146672
				0.02785	0.00788			0.02785	0.00122			0.02785	0.000146182
				0.02949	0.00767			0.02949	0.0012			0.02949	0.000184624
				0.03113	0.00747			0.03113	0.00116			0.03113	0.00016919
				0.03277	0.0073			0.03277	0.00115			0.03277	0.000164135
				0.03604	0.00696			0.03604	0.00114			0.03604	0.000134602
				0.03932	0.00664			0.03932	0.00111			0.03932	0.00016068
				0.0426	0.00638			0.0426	0.00109			0.0426	0.000166851
				0.04588	0.0061			0.04588	0.00105			0.04588	0.000168827
				0.04915	0.00596			0.04915	0.00102			0.04915	0.000172379
				0.05243	0.0058			0.05243	0.00103			0.05243	0.000180878
				0.05571	0.00561			0.05571	0.00099			0.05571	0.000175547
				0.05898	0.00546			0.05898	0.00099			0.05898	0.000147839
				0.06226	0.00531			0.06226	0.00091			0.06226	0.000156163
				0.06554	0.00515			0.06554	0.00096			0.06554	0.000150921
				0.07209	0.00491			0.07209	0.0009			0.07209	0.000189649
				0.07864	0.00462			0.07864	0.00083			0.07864	0.000181268
				0.0852	0.00446			0.0852	0.00082			0.0852	0.000180412
				0.09175	0.00425			0.09175	0.0008			0.09175	0.000194764
				0.0983	0.00407			0.0983	0.00073			0.0983	0.000193765
				0.10486	0.00394			0.10486	0.00069			0.10486	0.000201508
				0.11141	0.00375			0.11141	0.00067			0.11141	0.000187283
				0.11797	0.00356			0.11797	0.00063			0.11797	0.000188607
				0.12452	0.00334			0.12452	0.00059			0.12452	0.000219238
				0.13107	0.00319			0.13107	0.00059			0.13107	0.000226119
				0.14418	0.00286			0.14418	0.0005			0.14418	0.000222601
				0.15729	0.00262			0.15729	0.00047			0.15729	0.00021805
				0.17039	0.00244			0.17039	0.00047			0.17039	0.000205526
				0.1835	0.00226			0.1835	0.00045			0.1835	0.000211909
				0.19661	0.00203			0.19661	0.00043			0.19661	0.000220464
				0.20972	0.00183			0.20972	0.00037			0.20972	0.000212675
				0.22282	0.00162			0.22282	0.00032			0.22282	0.000180184
				0.23593	0.00136			0.23593	0.00027			0.23593	0.000166441
				0.24904	0.00111			0.24904	0.00021			0.24904	0.000166344
				0.26215	0.00095642			0.26215	0.00016			0.26215	0.000150917
				0.28836	0.000654747			0.28836	0.00012			0.28836	0.000159812
				0.31457	0.000611417			0.31457	5e-05			0.31457	0.000147872
				0.34079	0.000780581			0.34079	-5e-05			0.34079	0.000183828
				0.367	0.000969356			0.367	-6e-05			0.367	0.000181974
				0.39322	0.000957004			0.39322	-2e-05			0.39322	0.000180755
				0.41943	0.000790237			0.41943	2e-05			0.41943	0.000215454
				0.44565	0.000764916			0.44565	6e-05			0.44565	0.000182322
				0.47186	0.000664674			0.47186	0.00013			0.47186	0.0001733
				0.49808	0.000647732			0.49808	0.00013			0.49808	0.000168998
				0.52429	0.00055693			0.52429	0.00017			0.52429	0.000159942
				0.57672	0.000509825			0.57672	0.00015			0.57672	9.85444e-05
				0.62915	0			0.62915	0.00014			0.62915	0.000121919
				0.68158	0.000237824			0.68158	0.00018			0.68158	0.000109757
				0.73401	0.00050847			0.73401	0.00021			0.73401	7.12246e-05
				0.78644	0.000800809			0.78644	0.00026			0.78644	4.46096e-05
				0.83886	0.0009932			0.83886	0.00033			0.83886	0
				0.89129	0.0012			0.89129	0.00042			0.89129	4.83489e-05
				0.94372	0.00118			0.94372	0.00055			0.94372	5.3923e-05
				0.99615	0.00112			0.99615	0.00064			0.99615	9.23516e-05
				1.04858	0.00109			1.04858	0.0008			1.04858	9.43323e-05

## Sheet: Figure 2f
Figure 2f
			TCSPC time (ns)	glass	tense	deflated				Height-deflated GUV		Height-tense GUV
			0.016	29	201	18				33.4		3.18
			0.032	39	192	20				36.63		2.33
			0.048	40	193	27				36.62		2.42
			0.064	42	191	25				40.16		2.43
			0.08	51	180	17				34.66		2.39
			0.096	39	230	20				36.63		2.48
			0.112	40	198	21				34.03		2.37
			0.128	53	204	29				46.48		2.4
			0.144	55	197	21				38.29		2.11
			0.16	48	193	20				38.29		2.41
			0.176	45	200	28				38.29		2.15
			0.192	38	199	21				35.48		2.19
			0.208	62	245	30				36.29		2.42
			0.224	34	226	19				36.29		2.51
			0.24	47	213	27				36.28		2.41
			0.256	39	230	27				34		2.15
			0.272	50	190	30				35.08		1.83
			0.288	47	209	24				33.1		2.48
			0.304	57	188	26				36.29		1.68
			0.32	55	214	23				32.02		1.85
			0.336	41	200	20				32.99		1.76
			0.352	39	207	24				36.12		1.84
			0.368	43	220	22				36.63		2.01
			0.384	42	189	19				39.8
			0.4	42	239	24				32.83
			0.416	41	213	17				29.88
			0.432	43	209	29				39.83
			0.448	36	220	23				37.31
			0.464	37	207	22				38.47
			0.48	42	204	24				36.25
			0.496	41	217	24				33.46
			0.512	49	213	20				41.03
			0.528	43	208	26				32.75
			0.544	48	195	30				30.62
			0.56	42	202	29				39.14
			0.576	53	220	16				33.54
			0.592	51	217	25
			0.608	55	212	29
			0.624	44	227	18
			0.64	32	234	29
			0.656	40	219	21
			0.672	42	211	26
			0.688	44	222	25
			0.704	43	219	25
			0.72	46	213	24
			0.736	45	195	26
			0.752	43	177	25
			0.768	52	215	26
			0.784	44	235	24
			0.8	53	207	25
			0.816	43	207	24
			0.832	45	200	22
			0.848	46	214	28
			0.864	40	236	16
			0.88	44	216	18
			0.896	33	198	22
			0.912	36	215	23
			0.928	45	206	20
			0.944	44	224	26
			0.96	50	192	19
			0.976	44	214	26
			0.992	53	206	20
			1.008	41	220	29
			1.024	49	231	25
			1.04	41	204	23
			1.056	42	232	32
			1.072	48	221	24
			1.088	40	255	25
			1.104	41	301	33
			1.12	55	398	35
			1.136	47	525	29
			1.152	52	835	40
			1.168	83	1194	42
			1.184	92	1946	73
			1.2	109	2961	112
			1.216	184	4540	140
			1.232	237	6795	175
			1.248	321	9926	296
			1.264	486	14706	392
			1.28	659	21002	611
			1.296	933	29323	821
			1.312	1308	39846	1118
			1.328	1694	53516	1512
			1.344	2217	70279	1954
			1.36	2845	91778	2639
			1.376	3684	116900	3320
			1.392	4580	145571	4138
			1.408	5796	177684	4974
			1.424	6776	213186	6216
			1.44	8277	252902	7174
			1.456	9685	294734	8584
			1.472	11226	339520	9888
			1.488	12874	383253	11263
			1.504	14664	429066	12705
			1.52	16316	472349	14289
			1.536	17742	516249	15461
			1.552	19676	557680	17272
			1.568	21540	599298	18758
			1.584	23005	637885	20035
			1.6	24738	674403	21447
			1.616	26399	710009	22876
			1.632	27648	743521	24175
			1.648	29425	773364	25578
			1.664	31307	803032	26855
			1.68	32252	830058	28056
			1.696	33761	854470	29111
			1.712	35529	876091	30333
			1.728	36930	897219	31322
			1.744	38207	913765	32214
			1.76	39535	930335	33834
			1.776	40486	943067	34332
			1.792	41860	954494	35389
			1.808	42595	961237	36287
			1.824	43892	966521	37308
			1.84	44692	971591	37959
			1.856	45097	976118	38283
			1.872	46088	975981	39048
			1.888	47173	974654	39141
			1.904	47726	974872	39407
			1.92	48752	974079	40590
			1.936	49262	969430	41110
			1.952	49449	965573	41554
			1.968	50306	959164	41749
			1.984	51075	951668	41969
			2	51037	945075	42617
			2.016	51589	933673	42607
			2.032	52025	918651	43117
			2.048	52183	905576	42763
			2.064	52528	892136	43035
			2.08	52417	875731	42960
			2.096	52512	859405	43211
			2.112	52587	843023	42891
			2.128	53016	822739	43081
			2.144	52471	805611	42918
			2.16	52970	783908	42701
			2.176	52722	765123	42636
			2.192	52089	744892	42459
			2.208	52544	726931	41858
			2.224	51883	704440	41830
			2.24	51826	685920	41352
			2.256	51649	666331	41284
			2.272	51504	647934	40985
			2.288	51684	628362	41059
			2.304	50776	610102	40679
			2.32	50917	592362	40594
			2.336	50859	574228	39683
			2.352	50931	555746	39872
			2.368	50052	537203	39214
			2.384	50149	521616	38730
			2.4	49979	505313	38638
			2.416	49681	488897	37962
			2.432	49017	471555	38036
			2.448	48557	456484	37513
			2.464	47978	439286	36864
			2.48	47597	424996	36511
			2.496	47501	411268	36487
			2.512	47114	396717	36087
			2.528	47114	383126	35384
			2.544	46462	369950	35177
			2.56	45923	357528	34639
			2.576	45905	346253	34625
			2.592	45770	334870	34167
			2.608	45388	324912	33920
			2.624	45136	314226	33744
			2.64	45139	303987	33474
			2.656	44594	294288	33244
			2.672	44383	284486	32690
			2.688	44044	274317	32890
			2.704	43820	265768	32378
			2.72	43364	256648	31878
			2.736	43005	248497	31481
			2.752	42535	239299	31146
			2.768	42432	230976	30974
			2.784	41961	223169	30635
			2.8	41636	215703	29998
			2.816	41323	208286	29808
			2.832	40752	201190	29469
			2.848	40801	195513	29207
			2.864	41041	188420	28908
			2.88	40126	182278	28657
			2.896	40304	176747	28471
			2.912	39603	171342	28248
			2.928	39344	166510	27833
			2.944	39579	160276	27692
			2.96	39095	155123	27464
			2.976	38585	150368	27147
			2.992	38735	145494	26869
			3.008	38257	140496	26697
			3.024	38037	135472	26177
			3.04	38006	131889	25890
			3.056	37478	127732	25819
			3.072	37462	124325	25693
			3.088	37002	118969	25434
			3.104	36526	115264	24991
			3.12	36301	111672	24535
			3.136	36165	107414	24593
			3.152	35748	104760	23966
			3.168	35682	101251	24139
			3.184	35208	97819	23657
			3.2	35140	95146	23412
			3.216	34667	91799	23105
			3.232	34667	89412	23012
			3.248	34676	86983	23008
			3.264	34053	84027	22745
			3.28	33923	81085	22231
			3.296	34085	79042	22292
			3.312	33492	76112	21786
			3.328	33425	73742	21707
			3.344	32716	72013	21436
			3.36	32995	69208	21172
			3.376	32384	67416	20936
			3.392	32374	65640	20762
			3.408	31925	63137	20475
			3.424	31790	60883	20469
			3.44	31537	59707	19873
			3.456	31176	57862	20137
			3.472	31309	56409	19729
			3.488	31278	54400	19822
			3.504	30718	52800	19573
			3.52	30985	51316	19247
			3.536	30535	49873	18809
			3.552	30270	48184	18534
			3.568	29929	46837	18711
			3.584	29515	45498	18376
			3.6	29801	44023	18200
			3.616	29625	42430	18030
			3.632	29191	41388	17731
			3.648	29091	40318	17748
			3.664	28910	39193	17613
			3.68	28712	38613	17477
			3.696	28448	37103	17053
			3.712	28354	36139	17051
			3.728	28078	34777	16881
			3.744	28085	33763	16941
			3.76	27261	32797	16640
			3.776	27129	32015	16305
			3.792	27389	30985	16196
			3.808	27196	30199	16105
			3.824	26958	29752	15769
			3.84	26528	28487	15875
			3.856	26299	27765	15426
			3.872	26274	27346	15400
			3.888	26220	26397	15291
			3.904	26239	25694	15178
			3.92	25856	24597	15025
			3.936	25387	24243	14796
			3.952	25669	23839	15031
			3.968	25643	23260	14638
			3.984	25340	22347	14581
			4	25031	21882	14322
			4.016	24991	21189	14227
			4.032	24725	20667	13918
			4.048	24667	19943	14027
			4.064	24485	19778	13674
			4.08	24219	19179	13431
			4.096	23976	18315	13363
			4.112	23715	18015	13327
			4.128	23711	17501	13093
			4.144	23555	17192	13145
			4.16	23617	16623	12709
			4.176	23139	16235	12716
			4.192	22844	15813	12738
			4.208	23048	15641	12557
			4.224	22632	15189	12343
			4.24	22665	14995	12183
			4.256	22548	14476	12291
			4.272	22364	14050	12170
			4.288	22314	13762	12202
			4.304	22265	13516	11850
			4.32	22097	13164	11849
			4.336	21774	12909	11904
			4.352	21702	12415	11555
			4.368	21503	12114	11615
			4.384	21106	11922	11304
			4.4	21174	11808	11314
			4.416	21079	11270	11150
			4.432	21005	11076	10887
			4.448	20958	10703	10947
			4.464	20519	10721	10913
			4.48	20603	10306	10589
			4.496	20268	10176	10575
			4.512	20074	9850	10346
			4.528	19951	9662	10385
			4.544	20050	9346	10206
			4.56	19773	9127	10125
			4.576	19827	9217	10028
			4.592	19967	8908	9987
			4.608	19523	8692	9839
			4.624	19209	8578	9896
			4.64	19090	8309	9707
			4.656	19049	8177	9571
			4.672	18942	7953	9430
			4.688	18893	7687	9512
			4.704	18743	7587	9313
			4.72	18796	7601	9200
			4.736	18394	7332	9005
			4.752	18256	7049	9063
			4.768	18265	7113	9044
			4.784	18015	6835	8884
			4.8	18035	6876	8675
			4.816	18065	6535	8834
			4.832	17689	6435	8519
			4.848	17807	6396	8635
			4.864	17588	6178	8519
			4.88	17424	6087	8469
			4.896	17249	6157	8265
			4.912	17218	5848	8233
			4.928	17107	5783	8129
			4.944	16994	5579	8091
			4.96	17131	5609	8034
			4.976	16812	5492	7886
			4.992	16825	5212	7883
			5.008	16536	5252	7673
			5.024	16516	5114	7648
			5.04	16211	5020	7670
			5.056	16062	4774	7505
			5.072	16058	4936	7602
			5.088	15991	4698	7537
			5.104	15787	4697	7347
			5.12	15666	4651	7335
			5.136	15818	4532	7210
			5.152	15660	4399	7070
			5.168	15270	4447	7013
			5.184	15182	4299	7032
			5.2	15175	4322	7069
			5.216	15496	4183	6928
			5.232	15180	4073	6846
			5.248	15117	4096	6585
			5.264	15142	3917	6754
			5.28	14750	3988	6671
			5.296	14694	3909	6676
			5.312	14723	3682	6522
			5.328	14381	3635	6509
			5.344	14555	3827	6375
			5.36	14432	3505	6309
			5.376	14246	3548	6261
			5.392	14211	3521	6218
			5.408	14245	3407	6059
			5.424	14054	3356	6128
			5.44	13875	3328	6063
			5.456	13807	3241	5951
			5.472	13809	3332	5972
			5.488	13640	3186	5845
			5.504	13498	3170	5795
			5.52	13548	3107	5708
			5.536	13341	3074	5634
			5.552	13442	2975	5642
			5.568	13239	2996	5718
			5.584	13420	2903	5574
			5.6	12868	2857	5477
			5.616	13111	2766	5376
			5.632	13155	2841	5453
			5.648	12562	2785	5276
			5.664	12699	2618	5264
			5.68	12712	2641	5236
			5.696	12648	2634	5289
			5.712	12335	2542	5180
			5.728	12331	2559	5048
			5.744	12151	2556	5120
			5.76	12335	2535	4888
			5.776	12528	2512	5030
			5.792	12119	2480	5026
			5.808	11921	2355	4867
			5.824	11832	2304	4828
			5.84	11950	2351	4781
			5.856	11866	2339	4742
			5.872	11749	2314	4724
			5.888	11605	2223	4545
			5.904	11577	2184	4629
			5.92	11565	2246	4579
			5.936	11598	2173	4660
			5.952	11391	2098	4488
			5.968	11133	2082	4511
			5.984	10979	2177	4352
			6	11325	2137	4426
			6.016	11027	2077	4375
			6.032	10923	1956	4352
			6.048	10938	1960	4086
			6.064	10806	1991	4222
			6.08	10755	1978	4158
			6.096	10762	1953	4093
			6.112	10865	1932	4035
			6.128	10472	1910	4081
			6.144	10267	1874	4090
			6.16	10464	1910	3940
			6.176	10399	1868	3888
			6.192	10193	1848	4027
			6.208	10107	1749	3752
			6.224	10216	1796	3742
			6.24	10104	1785	3836
			6.256	9911	1798	3755
			6.272	10064	1740	3741
			6.288	10016	1752	3701
			6.304	9814	1726	3716
			6.32	9826	1712	3604
			6.336	9782	1666	3600
			6.352	9629	1631	3677
			6.368	9509	1684	3569
			6.384	9653	1581	3477
			6.4	9516	1639	3553
			6.416	9499	1631	3545
			6.432	9492	1541	3471
			6.448	9409	1554	3363
			6.464	9349	1591	3288
			6.48	9208	1583	3406
			6.496	9158	1554	3344
			6.512	9071	1528	3196
			6.528	9047	1487	3281
			6.544	8860	1498	3161
			6.56	8883	1472	3039
			6.576	8846	1460	3206
			6.592	8786	1433	3199
			6.608	8643	1417	3176
			6.624	8629	1419	3157
			6.64	8677	1378	2986
			6.656	8793	1389	2933
			6.672	8584	1312	2993
			6.688	8385	1332	2913
			6.704	8417	1313	2888
			6.72	8318	1342	2791
			6.736	8352	1366	2795
			6.752	8396	1349	2884
			6.768	8061	1264	2755
			6.784	8227	1285	2808
			6.8	8242	1338	2821
			6.816	8103	1365	2770
			6.832	8124	1241	2664
			6.848	7984	1221	2701
			6.864	7759	1275	2678
			6.88	7831	1244	2556
			6.896	7779	1240	2657
			6.912	7718	1210	2581
			6.928	7846	1252	2538
			6.944	7533	1247	2675
			6.96	7678	1155	2541
			6.976	7598	1219	2468
			6.992	7534	1178	2424
			7.008	7509	1223	2440
			7.024	7466	1074	2369
			7.04	7350	1233	2347
			7.056	7399	1130	2361
			7.072	7476	1092	2311
			7.088	7145	1161	2313
			7.104	7194	1149	2323
			7.12	7070	1099	2248
			7.136	7034	1088	2335
			7.152	6984	1060	2201
			7.168	7101	1099	2270
			7.184	7026	1069	2273
			7.2	6921	1125	2207
			7.216	7014	1085	2234
			7.232	6820	1030	2239
			7.248	6876	1097	2194
			7.264	6708	991	2167
			7.28	6737	1026	2103
			7.296	6744	1109	2105
			7.312	6776	1045	1981
			7.328	6642	1081	2040
			7.344	6734	998	2050
			7.36	6653	980	1985
			7.376	6563	1011	2000
			7.392	6460	1007	1936
			7.408	6436	1049	1924
			7.424	6517	1038	1989
			7.44	6248	984	1938
			7.456	6259	1005	1904
			7.472	6190	988	1909
			7.488	6322	942	1881
			7.504	6155	897	1891
			7.52	6064	871	1847
			7.536	5984	969	1820
			7.552	6178	971	1779
			7.568	6019	940	1701
			7.584	5907	942	1895
			7.6	6077	902	1783
			7.616	5989	899	1803
			7.632	5784	936	1725
			7.648	5801	930	1718
			7.664	5687	890	1688
			7.68	5790	922	1710
			7.696	5584	922	1697
			7.712	5766	883	1649
			7.728	5692	948	1599
			7.744	5620	911	1609
			7.76	5574	909	1618
			7.776	5586	931	1481
			7.792	5500	899	1579
			7.808	5493	841	1526
			7.824	5425	913	1548
			7.84	5336	876	1555
			7.856	5377	845	1545
			7.872	5378	788	1508
			7.888	5385	842	1476
			7.904	5148	832	1521
			7.92	5205	882	1419
			7.936	5298	820	1397
			7.952	5309	845	1388
			7.968	5045	829	1421
			7.984	4973	820	1404
			8	5113	809	1393
			8.016	5091	819	1474
			8.032	5098	786	1337
			8.048	5026	788	1356
			8.064	4887	747	1347
			8.08	4955	754	1288
			8.096	4899	778	1418
			8.112	4833	830	1375
			8.128	4967	769	1368
			8.144	4823	778	1312
			8.16	4809	782	1360
			8.176	4823	772	1319
			8.192	4660	778	1249
			8.208	4728	797	1198
			8.224	4753	743	1217
			8.24	4654	699	1263
			8.256	4741	773	1170
			8.272	4595	693	1196
			8.288	4639	804	1205
			8.304	4407	727	1178
			8.32	4587	758	1200
			8.336	4397	701	1155
			8.352	4489	700	1174
			8.368	4506	649	1118
			8.384	4269	727	1133
			8.4	4395	695	1181
			8.416	4371	736	1134
			8.432	4388	718	1136
			8.448	4298	636	1171
			8.464	4246	728	1108
			8.48	4383	699	1110
			8.496	4263	667	980
			8.512	4253	658	1023
			8.528	4141	734	1095
			8.544	4157	695	1078
			8.56	4271	696	983
			8.576	4118	673	1091
			8.592	4093	657	1111
			8.608	3996	692	944
			8.624	3939	681	1031
			8.64	3988	654	1058
			8.656	3934	697	996
			8.672	3989	668	934
			8.688	3924	649	950
			8.704	4061	650	963
			8.72	3878	666	936
			8.736	3844	642	963
			8.752	3843	631	954
			8.768	3897	667	908
			8.784	3808	648	956
			8.8	3675	653	968
			8.816	3743	633	939
			8.832	3722	674	872
			8.848	3679	651	934
			8.864	3649	591	851
			8.88	3730	594	884
			8.896	3574	597	821
			8.912	3546	666	851
			8.928	3649	639	883
			8.944	3588	612	861
			8.96	3514	628	808
			8.976	3546	625	822
			8.992	3392	596	831
			9.008	3443	636	861
			9.024	3458	612	789
			9.04	3361	638	834
			9.056	3368	619	812
			9.072	3279	585	810
			9.088	3367	609	747
			9.104	3446	590	775
			9.12	3301	585	739
			9.136	3401	576	751
			9.152	3323	603	745
			9.168	3295	580	813
			9.184	3252	592	728
			9.2	3266	594	751
			9.216	3204	569	704
			9.232	3205	585	800
			9.248	3162	571	670
			9.264	3146	606	710
			9.28	3140	565	714
			9.296	3172	590	707
			9.312	2957	565	732
			9.328	3126	562	641
			9.344	3043	545	645
			9.36	3043	550	695
			9.376	3018	545	619
			9.392	2989	534	681
			9.408	2985	539	663
			9.424	2935	565	636
			9.44	2962	550	679
			9.456	2910	512	606
			9.472	3054	529	655
			9.488	2898	514	626
			9.504	2845	545	644
			9.52	2892	540	613
			9.536	2868	526	629
			9.552	2893	553	603
			9.568	2772	509	627
			9.584	2842	523	590
			9.6	2808	505	634
			9.616	2800	493	590
			9.632	2778	496	612
			9.648	2789	509	601
			9.664	2689	536	607
			9.68	2658	502	569
			9.696	2674	535	571
			9.712	2645	513	583
			9.728	2646	537	590
			9.744	2680	492	571
			9.76	2625	456	590
			9.776	2544	493	550
			9.792	2572	521	553
			9.808	2541	504	511
			9.824	2628	529	573
			9.84	2471	474	519
			9.856	2471	489	483
			9.872	2508	489	561
			9.888	2451	487	554
			9.904	2491	491	539
			9.92	2432	541	503
			9.936	2455	511	518
			9.952	2379	496	520
			9.968	2448	487	526
			9.984	2450	505	508
			10	2386	477	494
			10.016	2382	459	469
			10.032	2410	461	482
			10.048	2433	502	486
			10.064	2347	475	503
			10.08	2336	482	470
			10.096	2306	502	487
			10.112	2219	484	440
			10.128	2177	451	431
			10.144	2190	501	434
			10.16	2320	503	455
			10.176	2289	529	445
			10.192	2208	461	482
			10.208	2270	486	423
			10.224	2191	470	440
			10.24	2191	451	447
			10.256	2239	463	389
			10.272	2124	491	437
			10.288	2183	455	466
			10.304	2164	450	445
			10.32	2214	453	391
			10.336	2173	450	434
			10.352	2148	446	364
			10.368	2107	469	424
			10.384	2055	427	390
			10.4	2121	451	418
			10.416	2068	472	384
			10.432	2104	429	395
			10.448	1991	434	403
			10.464	2012	466	411
			10.48	2032	416	399
			10.496	2003	480	377
			10.512	1949	468	379
			10.528	1913	451	363
			10.544	1974	440	353
			10.56	1967	449	380
			10.576	1964	393	385
			10.592	1913	459	368
			10.608	1834	462	402
			10.624	1870	428	378
			10.64	1885	429	359
			10.656	1862	419	359
			10.672	1780	441	339
			10.688	1799	433	313
			10.704	1882	445	328
			10.72	1854	434	349
			10.736	1867	399	341
			10.752	1840	393	355
			10.768	1859	411	366
			10.784	1843	449	347
			10.8	1850	415	325
			10.816	1687	448	351
			10.832	1793	388	308
			10.848	1680	411	314
			10.864	1805	392	317
			10.88	1680	417	311
			10.896	1757	395	343
			10.912	1731	386	316
			10.928	1640	441	298
			10.944	1635	411	314
			10.96	1677	387	313
			10.976	1622	394	278
			10.992	1668	399	292
			11.008	1654	460	308
			11.024	1686	411	308
			11.04	1672	408	284
			11.056	1682	413	274
			11.072	1639	400	283
			11.088	1638	412	324
			11.104	1562	419	293
			11.12	1641	410	291
			11.136	1609	427	298
			11.152	1611	377	279
			11.168	1538	408	270
			11.184	1579	376	275
			11.2	1515	395	267
			11.216	1494	368	260
			11.232	1511	399	288
			11.248	1503	369	280
			11.264	1544	368	279
			11.28	1590	414	256
			11.296	1518	356	232
			11.312	1503	385	290
			11.328	1430	403	238
			11.344	1485	380	261
			11.36	1488	413	273
			11.376	1435	368	262
			11.392	1373	386	259
			11.408	1429	413	249
			11.424	1428	383	226
			11.44	1400	391	220
			11.456	1392	370	231
			11.472	1361	384	229
			11.488	1406	373	221
			11.504	1328	377	242
			11.52	1370	393	229
			11.536	1363	369	246
			11.552	1351	399	264
			11.568	1335	410	210
			11.584	1375	374	226
			11.6	1313	392	230
			11.616	1337	348	221
			11.632	1218	391	232
			11.648	1303	355	240
			11.664	1242	352	228
			11.68	1257	341	223
			11.696	1238	396	213
			11.712	1307	381	197
			11.728	1215	349	236
			11.744	1185	377	228
			11.76	1275	369	205
			11.776	1224	372	201
			11.792	1196	350	188
			11.808	1279	356	205
			11.824	1247	354	204
			11.84	1181	370	191
			11.856	1213	389	198
			11.872	1173	374	193
			11.888	1255	354	173
			11.904	1144	350	192
			11.92	1181	356	197
			11.936	1159	375	183
			11.952	1205	392	190
			11.968	1115	382	188
			11.984	1236	359	189
			12	1172	382	207
			12.016	1122	377	198
			12.032	1089	322	184
			12.048	1061	356	175
			12.064	1158	384	187
			12.08	1131	369	194
			12.096	1066	369	187
			12.112	1094	358	188
			12.128	1124	319	170
			12.144	1046	341	192
			12.16	1061	352	177
			12.176	1141	360	163
			12.192	1041	366	177
			12.208	1074	343	161
			12.224	1067	377	162
			12.24	1059	338	172
			12.256	1025	375	160
			12.272	1044	351	189
			12.288	1027	320	169
			12.304	999	328	172
			12.32	1011	389	147
			12.336	967	339	164
			12.352	1022	340	168
			12.368	978	332	160
			12.384	1011	366	162
			12.4	1003	369	158
			12.416	979	352	167
			12.432	1003	375	164
			12.448	965	322	129
			12.464	928	349	127
			12.48	879	330	156
			12.496	944	369	165
			12.512	951	304	165
			12.528	939	314	145
			12.544	946	328	151
			12.56	959	359	150
			12.576	943	332	143
			12.592	958	330	143
			12.608	911	347	135
			12.624	942	314	136
			12.64	877	321	153
			12.656	919	332	131
			12.672	872	292	169
			12.688	860	335	137
			12.704	877	337	131
			12.72	879	349	129
			12.736	861	297	150
			12.752	827	347	121
			12.768	872	346	135
			12.784	865	349	140
			12.8	850	332	143
			12.816	819	366	140
			12.832	923	318	143
			12.848	782	320	132
			12.864	873	329	127
			12.88	860	339	122
			12.896	862	338	133
			12.912	766	331	126
			12.928	820	334	126
			12.944	783	309	126
			12.96	777	316	102
			12.976	811	319	134
			12.992	780	303	138
			13.008	840	273	113
			13.024	739	322	114
			13.04	794	285	121
			13.056	808	318	125
			13.072	749	315	156
			13.088	786	278	119
			13.104	698	279	106
			13.12	735	295	104
			13.136	743	298	105
			13.152	696	299	119
			13.168	775	296	129
			13.184	772	301	122
			13.2	778	297	125
			13.216	708	306	117
			13.232	707	313	110
			13.248	793	305	89
			13.264	742	289	107
			13.28	734	309	124
			13.296	705	290	99
			13.312	736	306	101
			13.328	698	287	122
			13.344	717	306	112
			13.36	708	333	104
			13.376	702	293	89
			13.392	669	318	120
			13.408	674	300	101
			13.424	681	320	100
			13.44	700	277	109
			13.456	666	245	93
			13.472	623	290	97
			13.488	726	324	110
			13.504	616	291	119
			13.52	640	279	103
			13.536	581	287	102
			13.552	681	299	104
			13.568	674	319	100
			13.584	653	293	97
			13.6	603	300	93
			13.616	661	280	88
			13.632	645	277	98
			13.648	616	321	102
			13.664	587	287	107
			13.68	619	274	110
			13.696	610	290	90
			13.712	638	275	84
			13.728	624	267	100
			13.744	619	307	94
			13.76	640	285	72
			13.776	591	312	100
			13.792	566	285	68
			13.808	653	302	82
			13.824	634	265	96
			13.84	661	277	93
			13.856	597	291	88
			13.872	573	266	86
			13.888	560	313	87
			13.904	603	284	94
			13.92	580	297	90
			13.936	593	288	95
			13.952	558	265	92
			13.968	575	269	86
			13.984	577	292	88
			14	569	273	96
			14.016	556	262	82
			14.032	527	260	66
			14.048	541	264	75
			14.064	536	269	82
			14.08	546	304	71
			14.096	542	266	74
			14.112	554	276	96
			14.128	527	279	78
			14.144	482	283	84
			14.16	520	293	86
			14.176	500	278	88
			14.192	515	273	83
			14.208	531	298	92
			14.224	497	297	68
			14.24	504	239	80
			14.256	477	274	66
			14.272	510	301	70
			14.288	527	267	78
			14.304	502	249	89
			14.32	472	281	92
			14.336	518	243	73
			14.352	488	263	81
			14.368	474	287	71
			14.384	460	271	86
			14.4	512	238	72
			14.416	496	276	59
			14.432	519	281	56
			14.448	493	278	60
			14.464	447	273	79
			14.48	454	255	63
			14.496	455	266	66
			14.512	483	261	62
			14.528	462	274	69
			14.544	448	258	68
			14.56	455	287	87
			14.576	464	257	64
			14.592	472	250	63
			14.608	440	282	61
			14.624	427	274	85
			14.64	483	257	84
			14.656	418	247	70
			14.672	433	259	62
			14.688	464	249	62
			14.704	461	264	63
			14.72	434	285	71
			14.736	454	269	72
			14.752	401	261	67
			14.768	447	274	75
			14.784	410	240	48
			14.8	448	286	65
			14.816	389	259	62
			14.832	415	258	60
			14.848	417	270	54
			14.864	439	263	72
			14.88	391	248	64
			14.896	438	268	75
			14.912	388	251	56
			14.928	379	256	65
			14.944	400	279	48
			14.96	393	265	53
			14.976	383	303	58
			14.992	427	263	67
			15.008	434	251	59
			15.024	379	263	62
			15.04	362	296	58
			15.056	404	280	60
			15.072	422	229	63
			15.088	415	287	57
			15.104	363	291	61
			15.12	359	244	47
			15.136	350	251	62
			15.152	340	248	66
			15.168	400	270	52
			15.184	385	249	62
			15.2	374	258	53
			15.216	364	238	63
			15.232	360	257	60
			15.248	354	259	65
			15.264	364	266	48
			15.28	375	308	53
			15.296	311	262	52
			15.312	370	290	63
			15.328	360	243	55
			15.344	320	255	48
			15.36	346	248	48
			15.376	343	220	50
			15.392	358	242	44
			15.408	343	260	42
			15.424	407	246	51
			15.44	326	258	41
			15.456	330	245	46
			15.472	347	244	48
			15.488	319	260	49
			15.504	320	264	43
			15.52	344	206	40
			15.536	355	273	52
			15.552	305	224	52
			15.568	312	273	51
			15.584	325	233	53
			15.6	342	260	54
			15.616	352	242	57
			15.632	295	249	49
			15.648	296	269	40
			15.664	308	233	43
			15.68	327	232	49
			15.696	319	227	51
			15.712	320	237	47
			15.728	297	270	49
			15.744	326	256	53
			15.76	339	255	57
			15.776	288	233	47
			15.792	282	248	39
			15.808	329	254	40
			15.824	264	231	49
			15.84	301	256	49
			15.856	305	258	57
			15.872	274	268	50
			15.888	301	245	58
			15.904	289	271	49
			15.92	267	235	37
			15.936	305	229	52
			15.952	295	251	38
			15.968	294	254	50
			15.984	286	254	40
			16	294	231	54
			16.016	272	245	40
			16.032	288	257	50
			16.048	260	251	43
			16.064	249	230	54
			16.08	282	255	57
			16.096	282	243	47
			16.112	280	236	50
			16.128	276	267	51
			16.144	313	244	52
			16.16	273	220	44
			16.176	271	255	36
			16.192	274	222	56
			16.208	258	252	57
			16.224	264	242	43
			16.24	285	229	44
			16.256	270	244	51
			16.272	269	222	43
			16.288	271	245	51
			16.304	275	249	43
			16.32	264	267	47
			16.336	263	261	39
			16.352	248	238	34
			16.368	245	224	51
			16.384	258	261	38
			16.4	271	260	39
			16.416	244	255	40
			16.432	239	218	37
			16.448	241	228	39
			16.464	257	243	43
			16.48	272	258	40
			16.496	234	264	36
			16.512	260	237	41
			16.528	236	249	40
			16.544	277	249	41
			16.56	253	244	31
			16.576	227	247	35
			16.592	203	213	44
			16.608	239	222	35
			16.624	231	235	45
			16.64	242	259	42
			16.656	258	229	30
			16.672	240	267	32
			16.688	218	233	37
			16.704	229	259	31
			16.72	226	230	45
			16.736	218	236	30
			16.752	220	252	32
			16.768	253	238	35
			16.784	238	251	43
			16.8	227	203	29
			16.816	216	227	57
			16.832	199	251	30
			16.848	227	236	35
			16.864	221	214	32
			16.88	224	227	38
			16.896	210	250	39
			16.912	201	239	41
			16.928	241	228	40
			16.944	199	256	52
			16.96	198	257	31
			16.976	208	233	46
			16.992	187	237	41
			17.008	188	225	26
			17.024	215	248	37
			17.04	191	236	36
			17.056	188	247	34
			17.072	196	244	42
			17.088	205	231	45
			17.104	196	219	44
			17.12	209	213	40
			17.136	198	221	52
			17.152	174	233	46
			17.168	204	232	37
			17.184	189	229	47
			17.2	213	221	35
			17.216	186	213	35
			17.232	169	236	42
			17.248	187	207	33
			17.264	211	234	37
			17.28	207	230	32
			17.296	190	227	34
			17.312	186	239	39
			17.328	176	204	34
			17.344	178	232	38
			17.36	205	220	37
			17.376	191	212	40
			17.392	207	228	40
			17.408	164	220	33
			17.424	169	233	28
			17.44	190	230	31
			17.456	180	241	35
			17.472	169	250	39
			17.488	186	219	34
			17.504	186	234	42
			17.52	170	235	27
			17.536	166	234	49
			17.552	182	209	45
			17.568	171	220	31
			17.584	175	232	31
			17.6	188	217	33
			17.616	187	220	37
			17.632	178	244	25
			17.648	188	218	47
			17.664	156	220	43
			17.68	179	227	41
			17.696	180	225	31
			17.712	155	207	37
			17.728	158	245	28
			17.744	190	225	38
			17.76	158	210	36
			17.776	163	216	28
			17.792	150	230	31
			17.808	172	243	33
			17.824	181	238	36
			17.84	157	209	27
			17.856	156	226	31
			17.872	151	204	37
			17.888	145	230	33
			17.904	154	244	21
			17.92	145	212	31
			17.936	136	220	32
			17.952	137	209	44
			17.968	152	225	37
			17.984	141	273	27
			18	153	210	30
			18.016	161	240	38
			18.032	143	230	28
			18.048	167	207	35
			18.064	137	240	35
			18.08	145	207	25
			18.096	169	239	33
			18.112	144	220	36
			18.128	165	217	33
			18.144	148	224	38
			18.16	143	221	30
			18.176	151	213	20
			18.192	139	237	37
			18.208	143	230	32
			18.224	131	261	30
			18.24	150	231	29
			18.256	140	199	31
			18.272	148	236	23
			18.288	142	245	39
			18.304	136	233	35
			18.32	147	228	30
			18.336	161	227	28
			18.352	151	243	31
			18.368	130	217	23
			18.384	135	205	39
			18.4	140	236	35
			18.416	129	241	30
			18.432	119	239	34
			18.448	139	201	26
			18.464	151	231	29
			18.48	161	245	36
			18.496	130	221	25
			18.512	123	218	22
			18.528	160	226	21
			18.544	124	220	30
			18.56	137	221	27
			18.576	122	238	34
			18.592	145	221	28
			18.608	134	267	26
			18.624	144	223	24
			18.64	137	209	34
			18.656	125	215	33
			18.672	133	213	25
			18.688	138	218	31
			18.704	132	225	32
			18.72	117	231	24
			18.736	123	214	45
			18.752	129	232	30
			18.768	136	233	29
			18.784	118	205	24
			18.8	116	208	38
			18.816	113	246	34
			18.832	116	214	20
			18.848	145	213	24
			18.864	138	213	27
			18.88	141	219	26
			18.896	119	218	29
			18.912	123	237	26
			18.928	119	230	32
			18.944	99	236	42
			18.96	108	225	30
			18.976	127	253	32
			18.992	105	212	25
			19.008	124	212	21
			19.024	105	228	30
			19.04	114	212	19
			19.056	118	211	31
			19.072	105	213	30
			19.088	125	220	20
			19.104	104	190	20
			19.12	124	214	27
			19.136	113	221	27
			19.152	119	207	19
			19.168	119	200	23
			19.184	138	248	33
			19.2	91	201	34
			19.216	117	232	25
			19.232	132	235	26
			19.248	117	205	28
			19.264	126	226	24
			19.28	101	217	27
			19.296	124	226	32
			19.312	96	205	34
			19.328	111	218	35
			19.344	101	214	22
			19.36	138	195	22
			19.376	104	226	28
			19.392	110	216	26
			19.408	102	230	30
			19.424	99	210	28
			19.44	125	240	27
			19.456	92	212	25
			19.472	105	219	31
			19.488	108	208	42
			19.504	113	181	31
			19.52	108	201	25
			19.536	91	205	33
			19.552	97	208	22
			19.568	113	201	24
			19.584	100	206	24
			19.6	120	217	23
			19.616	113	208	18
			19.632	112	218	30
			19.648	118	211	31
			19.664	99	210	31
			19.68	113	247	27
			19.696	121	180	20
			19.712	96	197	40
			19.728	106	207	32
			19.744	85	213	32
			19.76	90	215	28
			19.776	99	209	22
			19.792	103	216	35
			19.808	106	221	20
			19.824	104	247	35
			19.84	92	222	27
			19.856	84	232	23
			19.872	108	219	27
			19.888	102	230	30
			19.904	94	217	30
			19.92	92	218	39
			19.936	97	198	29
			19.952	87	221	26
			19.968	84	197	31
			19.984	90	234	21
			20	109	207	28
			20.016	105	214	19
			20.032	74	227	30
			20.048	102	235	24
			20.064	95	206	28
			20.08	103	232	23
			20.096	90	231	24
			20.112	84	218	22
			20.128	82	224	38
			20.144	83	220	30
			20.16	90	231	27
			20.176	81	221	17
			20.192	70	208	36
			20.208	86	205	37
			20.224	92	211	28
			20.24	92	219	26
			20.256	67	226	30
			20.272	93	237	25
			20.288	77	228	33
			20.304	97	217	23
			20.32	95	205	29
			20.336	89	226	25
			20.352	89	228	35
			20.368	73	229	21
			20.384	77	212	37
			20.4	92	218	24
			20.416	87	208	27
			20.432	77	223	48
			20.448	87	226	31
			20.464	82	214	29
			20.48	84	216	22
			20.496	80	235	21
			20.512	100	228	25
			20.528	85	205	25
			20.544	88	193	28
			20.56	73	198	32
			20.576	83	219	42
			20.592	77	196	27
			20.608	77	219	26
			20.624	75	203	30
			20.64	76	222	30
			20.656	77	222	34
			20.672	74	215	25
			20.688	79	226	24
			20.704	72	186	15
			20.72	84	226	34
			20.736	67	228	38
			20.752	71	197	32
			20.768	82	196	36
			20.784	80	190	23
			20.8	83	202	22
			20.816	76	246	32
			20.832	78	203	23
			20.848	96	195	36
			20.864	76	222	28
			20.88	88	214	34
			20.896	77	214	26
			20.912	76	217	28
			20.928	82	213	29
			20.944	92	215	26
			20.96	67	204	37
			20.976	58	225	38
			20.992	72	208	24
			21.008	70	248	16
			21.024	71	226	23
			21.04	67	223	28
			21.056	64	211	22
			21.072	80	210	22
			21.088	83	223	25
			21.104	79	230	23
			21.12	83	210	15
			21.136	78	205	18
			21.152	62	246	18
			21.168	70	204	21
			21.184	58	206	22
			21.2	95	204	24
			21.216	75	197	36
			21.232	73	210	28
			21.248	68	220	30
			21.264	75	203	28
			21.28	74	212	23
			21.296	83	217	20
			21.312	90	192	26
			21.328	86	195	28
			21.344	56	216	37
			21.36	72	192	21
			21.376	76	214	21
			21.392	77	230	18
			21.408	82	212	32
			21.424	74	216	23
			21.44	57	213	32
			21.456	64	219	22
			21.472	69	205	21
			21.488	67	171	23
			21.504	70	216	23
			21.52	76	228	34
			21.536	73	199	27
			21.552	70	210	22
			21.568	76	198	24
			21.584	77	210	22
			21.6	66	214	31
			21.616	56	215	23
			21.632	53	194	21
			21.648	53	201	24
			21.664	87	231	29
			21.68	66	223	23
			21.696	56	192	19
			21.712	79	223	26
			21.728	73	198	24
			21.744	101	202	25
			21.76	77	192	31
			21.776	66	218	20
			21.792	81	210	27
			21.808	75	222	30
			21.824	75	214	23
			21.84	52	208	21
			21.856	60	207	24
			21.872	67	215	20
			21.888	59	225	17
			21.904	64	220	26
			21.92	73	198	20
			21.936	55	211	25
			21.952	78	207	31
			21.968	58	212	29
			21.984	62	225	24
			22	48	213	28
			22.016	67	200	21
			22.032	59	226	25
			22.048	50	211	31
			22.064	73	199	39
			22.08	70	208	20
			22.096	65	188	26
			22.112	54	202	31
			22.128	65	198	23
			22.144	74	243	17
			22.16	71	219	15
			22.176	75	234	21
			22.192	71	207	26
			22.208	65	196	20
			22.224	83	194	30
			22.24	57	203	24
			22.256	64	221	24
			22.272	63	205	25
			22.288	58	192	24
			22.304	77	219	20
			22.32	48	206	24
			22.336	55	224	21
			22.352	65	209	29
			22.368	52	207	27
			22.384	69	201	24
			22.4	80	204	20
			22.416	52	241	13
			22.432	49	214	32
			22.448	52	201	25
			22.464	68	236	20
			22.48	48	220	24
			22.496	46	219	20
			22.512	78	194	23
			22.528	58	212	22
			22.544	41	213	20
			22.56	61	209	29
			22.576	64	198	21
			22.592	50	227	33
			22.608	53	208	36
			22.624	54	212	40
			22.64	47	220	16
			22.656	63	233	27
			22.672	67	227	27
			22.688	67	190	27
			22.704	52	207	26
			22.72	65	206	25
			22.736	50	210	27
			22.752	52	192	21
			22.768	50	212	25
			22.784	74	211	32
			22.8	59	204	30
			22.816	68	196	24
			22.832	55	225	22
			22.848	58	200	21
			22.864	41	208	28
			22.88	46	218	23
			22.896	51	221	24
			22.912	57	216	20
			22.928	75	210	29
			22.944	54	210	30
			22.96	47	217	17
			22.976	63	219	26
			22.992	50	214	31
			23.008	60	199	37
			23.024	38	228	17
			23.04	58	205	18
			23.056	59	225	25
			23.072	56	204	40
			23.088	57	178	30
			23.104	65	226	23
			23.12	44	234	28
			23.136	51	194	26
			23.152	58	230	19
			23.168	69	194	23
			23.184	42	220	32
			23.2	50	210	25
			23.216	57	233	27
			23.232	68	206	21
			23.248	50	216	23
			23.264	55	199	29
			23.28	57	209	27
			23.296	57	221	24
			23.312	54	215	23
			23.328	53	219	18
			23.344	54	223	21
			23.36	52	230	26
			23.376	61	201	33
			23.392	52	228	23
			23.408	64	232	27
			23.424	62	211	23
			23.44	45	201	29
			23.456	57	203	18
			23.472	44	199	16
			23.488	45	215	28
			23.504	43	201	30
			23.52	59	204	25
			23.536	47	228	21
			23.552	48	206	23
			23.568	58	190	23
			23.584	44	248	28
			23.6	48	220	21
			23.616	54	200	29
			23.632	46	184	20
			23.648	41	209	26
			23.664	49	199	24
			23.68	48	196	23
			23.696	46	188	25
			23.712	58	223	20
			23.728	48	213	19
			23.744	55	204	22
			23.76	57	197	33
			23.776	63	215	24
			23.792	57	216	25
			23.808	52	188	31
			23.824	47	203	21
			23.84	56	184	27
			23.856	53	218	27
			23.872	44	206	18
			23.888	34	198	30
			23.904	46	220	25
			23.92	42	217	28
			23.936	51	207	25
			23.952	53	204	21
			23.968	49	222	28
			23.984	53	197	23
			24	47	232	20
			24.016	57	190	27
			24.032	47	216	23
			24.048	55	208	22
			24.064	42	231	14
			24.08	43	214	32
			24.096	39	200	20
			24.112	52	217	27
			24.128	47	215	14
			24.144	37	188	16
			24.16	47	225	20
			24.176	41	212	18
			24.192	56	215	19
			24.208	42	225	25
			24.224	63	197	29
			24.24	58	215	29
			24.256	42	192	26
			24.272	44	201	22
			24.288	44	213	29
			24.304	52	212	23
			24.32	55	198	16
			24.336	44	236	30
			24.352	51	207	22
			24.368	40	207	27
			24.384	47	203	23
			24.4	54	211	20
			24.416	51	227	14
			24.432	47	217	24
			24.448	36	192	18
			24.464	37	232	27
			24.48	50	209	28
			24.496	48	172	24
			24.512	50	207	25
			24.528	53	219	26
			24.544	48	205	17
			24.56	52	232	32
			24.576	56	212	27
			24.592	50	211	27
			24.608	54	191	33
			24.624	52	196	21
			24.64	56	211	24
			24.656	38	219	25
			24.672	46	191	18
			24.688	46	217	19
			24.704	37	195	23
			24.72	47	212	20
			24.736	38	190	21
			24.752	42	196	26
			24.768	60	200	18
			24.784	35	179	28
			24.8	36	198	38
			24.816	45	239	17
			24.832	41	259	26
			24.848	41	215	23
			24.864	43	206	22
			24.88	52	216	17
			24.896	47	235	27
			24.912	37	217	31
			24.928	32	209	29
			24.944	46	201	18
			24.96	49	202	27
			24.976	52	222	22
			24.992	43	237	19
			25.008	26	123	10

## Sheet: Figure 2g
Figure 2g
				lag time	Deflated GUV			lag time	Tense GUV			lag time	Fit				Amplitute-deflated			Amplitute-tense
				2.50001e-08	31.3171			2.50001e-08	-0.03412			1.01501e-05	35.5987				4.85			0.58
				5.00003e-08	33.2736			5.00003e-08	0.09902			1.09501e-05	35.5964				5.25			0.28
				7.50004e-08	37.352			7.50004e-08	0.01167			1.17501e-05	35.5942				7.22			0.5
				1.00001e-07	26.1048			1.00001e-07	-0.26419			1.25501e-05	35.5919				6.34			0.54
				1.25001e-07	32.3827			1.25001e-07	0.05723			1.33501e-05	35.5897				4.59			0.23
				1.50001e-07	41.6982			1.50001e-07	-0.21706			1.41501e-05	35.5875				7.89			0.63
				1.75001e-07	25.0088			1.75001e-07	0.54917			1.49501e-05	35.5852				6.02			0.31
				2.00001e-07	41.8715			2.00001e-07	-0.02454			1.57501e-05	35.583				16.01			0.41
				2.25001e-07	37.6976			2.25001e-07	-0.09725			1.73501e-05	35.5785				8.83			0.32
				2.50001e-07	21.5422			2.50001e-07	0.18209			1.89501e-05	35.5741				10.33			0.51
				3.00002e-07	43.3792			3.00002e-07	-0.04534			2.05501e-05	35.5696				7.38			0.5
				3.50002e-07	22.4478			3.50002e-07	-0.0905			2.21501e-05	35.5652				5.96			0.41
				4.00002e-07	23.8047			4.00002e-07	-0.13074			2.37501e-05	35.5608				6.65			0.47
				4.50002e-07	30.6704			4.50002e-07	0.04625			2.53501e-05	35.5563				6.23			0.31
				5.00003e-07	34.2988			5.00003e-07	-0.02863			2.69501e-05	35.5519				7.89			0.41
				5.50003e-07	30.1216			5.50003e-07	0.20533			2.85501e-05	35.5475				8.49			0.29
				6.00003e-07	15.077			6.00003e-07	0.03951			3.01502e-05	35.5431				5.96			0.38
				6.50003e-07	34.9377			6.50003e-07	0.25998			3.17502e-05	35.5387				7.26			0.3
				7.00004e-07	36.6593			7.00004e-07	-0.09002			3.49502e-05	35.53				5.52			0.27
				7.50004e-07	33.8292			7.50004e-07	0.04402			3.81502e-05	35.5212				7.54			0.39
				8.50004e-07	37.6211			8.50004e-07	0.27698			4.13502e-05	35.5125				5.62			0.37
				9.50005e-07	27.3426			9.50005e-07	-0.10419			4.45502e-05	35.5039				5.76			0.31
				1.05001e-06	49.8341			1.05001e-06	0.06837			4.77502e-05	35.4952				6.82			0.26
				1.15001e-06	19.2478			1.15001e-06	-0.03614			5.09503e-05	35.4866				11.54
				1.25001e-06	25.6004			1.25001e-06	-0.112			5.41503e-05	35.478				10.49
				1.35001e-06	35.7983			1.35001e-06	-0.0397			5.73503e-05	35.4695				8.87
				1.45001e-06	20.5978			1.45001e-06	0.26544			6.05503e-05	35.461				5.22
				1.55001e-06	18.3346			1.55001e-06	0.01316			6.37503e-05	35.4525				12.45
				1.65001e-06	31.9271			1.65001e-06	-0.09106			7.01504e-05	35.4355				9.81
				1.75001e-06	34.0721			1.75001e-06	0.01816			7.65504e-05	35.4187				11.57
				1.95001e-06	29.5994			1.95001e-06	-0.03673			8.29504e-05	35.402				8.53
				2.15001e-06	34.6748			2.15001e-06	-9.5087e-05			8.93504e-05	35.3854				10.16
				2.35001e-06	27.1917			2.35001e-06	-0.01545			9.57505e-05	35.3689				13.64
				2.55001e-06	45.4799			2.55001e-06	0.18345			0.000102151	35.3525				7.31
				2.75001e-06	36.7274			2.75001e-06	0.04523			0.000108551	35.3361				7.47
				2.95001e-06	40.7487			2.95001e-06	0.06198			0.000114951	35.3199				7.99
				3.15002e-06	32.7163			3.15002e-06	-0.01312			0.000121351	35.3037
				3.35002e-06	44.4517			3.35002e-06	0.12647			0.000127751	35.2877
				3.55002e-06	31.1582			3.55002e-06	0.06101			0.000140551	35.2558
				3.75002e-06	28.9941			3.75002e-06	0.14675			0.000153351	35.2242
				4.15002e-06	32.4076			4.15002e-06	0.12228			0.000166151	35.193
				4.55002e-06	44.2621			4.55002e-06	0.03277			0.000178951	35.1621
				4.95002e-06	35.4886			4.95002e-06	0.07903			0.000191751	35.1314
				5.35003e-06	39.1118			5.35003e-06	0.07669			0.000204551	35.1011
				5.75003e-06	38.5231			5.75003e-06	0.04955			0.000217351	35.071
				6.15003e-06	47.2391			6.15003e-06	-0.0244			0.000230151	35.0412
				6.55003e-06	36.0061			6.55003e-06	0.04835			0.000242951	35.0116
				6.95003e-06	34.2146			6.95003e-06	-0.02777			0.000255751	34.9823
				7.35004e-06	37.2368			7.35004e-06	0.05802			0.000281351	34.9244
				7.75004e-06	31.8107			7.75004e-06	-0.01122			0.000306952	34.8674
				8.55004e-06	38.8265			8.55004e-06	0.0069			0.000332552	34.8112
				9.35005e-06	31.834			9.35005e-06	0.04665			0.000358152	34.7559
				1.01501e-05	34.8169			1.01501e-05	0.02505			0.000383752	34.7014
				1.09501e-05	30.2517			1.09501e-05	0.09802			0.000409352	34.6476
				1.17501e-05	37.6671			1.17501e-05	0.05036			0.000434952	34.5946
				1.25501e-05	29.7664			1.25501e-05	-0.07265			0.000460552	34.5422
				1.33501e-05	40.4241			1.33501e-05	9.17004e-05			0.000486152	34.4905
				1.41501e-05	36.3529			1.41501e-05	0.08896			0.000511753	34.4395
				1.49501e-05	34.0708			1.49501e-05	0.01886			0.000562953	34.3391
				1.57501e-05	34.1869			1.57501e-05	0.06009			0.000614153	34.2411
				1.73501e-05	38.4603			1.73501e-05	0.08373			0.000665353	34.1452
				1.89501e-05	37.5883			1.89501e-05	0.01714			0.000716554	34.0513
				2.05501e-05	35.9325			2.05501e-05	0.01809			0.000767754	33.9592
				2.21501e-05	36.6777			2.21501e-05	0.02869			0.000818954	33.8689
				2.37501e-05	36.6084			2.37501e-05	0.01706			0.000870154	33.7803
				2.53501e-05	36.9503			2.53501e-05	0.00959			0.000921355	33.6933
				2.69501e-05	34.2673			2.69501e-05	0.0704			0.000972555	33.6078
				2.85501e-05	34.6322			2.85501e-05	0.04538			0.00102	33.5299
				3.01502e-05	36.0204			3.01502e-05	-0.03502			0.00113	33.3536
				3.17502e-05	36.2888			3.17502e-05	0.00873			0.00123	33.1984
				3.49502e-05	36.3071			3.49502e-05	0.0239			0.00133	33.0476
				3.81502e-05	33.7388			3.81502e-05	0.0276			0.00143	32.9008
				4.13502e-05	35.9402			4.13502e-05	0.0609			0.00154	32.7438
				4.45502e-05	35.5734			4.45502e-05	0.03105			0.00164	32.6047
				4.77502e-05	34.1737			4.77502e-05	-0.02783			0.00174	32.4689
				5.09503e-05	35.5216			5.09503e-05	0.07484			0.00184	32.3362
				5.41503e-05	35.6138			5.41503e-05	0.04542			0.00195	32.1935
				5.73503e-05	36.8536			5.73503e-05	-0.00557			0.00205	32.0668
				6.05503e-05	33.8101			6.05503e-05	0.00444			0.00225	31.8209
				6.37503e-05	37.7425			6.37503e-05	0.02642			0.00246	31.5727
				7.01504e-05	35.5782			7.01504e-05	0.03942			0.00266	31.3451
				7.65504e-05	35.8282			7.65504e-05	0.03383			0.00287	31.1144
				8.29504e-05	34.2458			8.29504e-05	0.0302			0.00307	30.902
				8.93504e-05	35.0096			8.93504e-05	0.02524			0.00328	30.6861
				9.57505e-05	35.7576			9.57505e-05	0.03611			0.00348	30.4866
				0.000102151	34.8208			0.000102151	0.03081			0.00369	30.2832
				0.000108551	35.0681			0.000108551	0.00573			0.00389	30.0948
				0.000114951	34.9159			0.000114951	0.02978			0.0041	29.9024
				0.000121351	34.6069			0.000121351	0.02486			0.00451	29.541
				0.000127751	35.3912			0.000127751	0.00349			0.00491	29.205
				0.000140551	34.9953			0.000140551	0.03642			0.00532	28.8758
				0.000153351	34.462			0.000153351	0.00958			0.00573	28.5606
				0.000166151	35.1191			0.000166151	0.01145			0.00614	28.258
				0.000178951	33.7963			0.000178951	0.03168			0.00655	27.9669
				0.000191751	36.296			0.000191751	0.03085			0.00696	27.6863
				0.000204551	35.3724			0.000204551	0.03116			0.00737	27.4155
				0.000217351	34.6937			0.000217351	0.02397			0.00778	27.1537
				0.000230151	35.1286			0.000230151	0.02232			0.00819	26.9002
				0.000242951	34.9394			0.000242951	0.01993			0.00901	26.4162
				0.000255751	35.4857			0.000255751	0.02458			0.00983	25.9594
				0.000281351	35.4359			0.000281351	0.03251			0.01065	25.5268
				0.000306952	34.6651			0.000306952	0.01744			0.01147	25.1158
				0.000332552	34.926			0.000332552	0.01417			0.01229	24.724
				0.000358152	34.0005			0.000358152	0.02956			0.01311	24.3498
				0.000383752	35.1404			0.000383752	0.02328			0.01393	23.9915
				0.000409352	35.0346			0.000409352	0.02375			0.01475	23.6478
				0.000434952	34.6536			0.000434952	0.03066			0.01556	23.3213
				0.000460552	35.13			0.000460552	0.02173			0.01638	23.0031
				0.000486152	33.6215			0.000486152	0.01906			0.01802	22.4002
				0.000511753	35.062			0.000511753	0.02238			0.01966	21.8368
				0.000562953	34.7441			0.000562953	0.02716			0.0213	21.3081
				0.000614153	33.8851			0.000614153	0.0206			0.02294	20.81
				0.000665353	34.8364			0.000665353	0.01309			0.02458	20.3391
				0.000716554	34.1102			0.000716554	0.03012			0.02621	19.8953
				0.000767754	33.1998			0.000767754	0.02904			0.02785	19.4708
				0.000818954	33.3421			0.000818954	0.02303			0.02949	19.0664
				0.000870154	33.635			0.000870154	0.01923			0.03113	18.6803
				0.000921355	33.814			0.000921355	0.01967			0.03277	18.3109
				0.000972555	33.5577			0.000972555	0.0225			0.03604	17.6193
				0.00102	33.0551			0.00102	0.02521			0.03932	16.9784
				0.00113	33.6743			0.00113	0.02177			0.0426	16.3834
				0.00123	33.4644			0.00123	0.02281			0.04588	15.8285
				0.00133	33.1622			0.00133	0.02018			0.04915	15.3106
				0.00143	32.7874			0.00143	0.01516			0.05243	14.8227
				0.00154	32.776			0.00154	0.02339			0.05571	14.363
				0.00164	32.9371			0.00164	0.01418			0.05898	13.9302
				0.00174	32.4171			0.00174	0.0214			0.06226	13.5191
				0.00184	32.4444			0.00184	0.01889			0.06554	13.1291
				0.00195	32.0848			0.00195	0.02051			0.07209	12.4064
				0.00205	31.8691			0.00205	0.02509			0.07864	11.7489
				0.00225	32.221			0.00225	0.01835			0.0852	11.1464
				0.00246	31.5825			0.00246	0.02207			0.09175	10.5933
				0.00266	31.3242			0.00266	0.02254			0.0983	10.0827
				0.00287	30.6503			0.00287	0.01617			0.10486	9.60867
				0.00307	30.559			0.00307	0.01766			0.11141	9.16865
				0.00328	30.7626			0.00328	0.01741			0.11797	8.75773
				0.00348	30.4128			0.00348	0.01928			0.12452	8.37414
				0.00369	30.4843			0.00369	0.02257			0.13107	8.01468
				0.00389	30.3178			0.00389	0.02075			0.14418	7.35902
				0.0041	29.819			0.0041	0.01644			0.15729	6.77663
				0.00451	29.374			0.00451	0.02043			0.17039	6.25646
				0.00491	29.0177			0.00491	0.01674			0.1835	5.78868
				0.00532	28.8374			0.00532	0.01695			0.19661	5.36641
				0.00573	28.5081			0.00573	0.01531			0.20972	4.98369
				0.00614	28.0505			0.00614	0.01324			0.22282	4.63585
				0.00655	27.7902			0.00655	0.01657			0.23593	4.31823
				0.00696	27.3357			0.00696	0.01771			0.24904	4.02762
				0.00737	27.4806			0.00737	0.01885			0.26215	3.76107
				0.00778	26.745			0.00778	0.01314			0.28836	3.29041
				0.00819	26.5331			0.00819	0.01381			0.31457	2.8895
				0.00901	26.2312			0.00901	0.01461			0.34079	2.54559
				0.00983	25.7142			0.00983	0.01553			0.367	2.24912
				0.01065	25.3439			0.01065	0.01292			0.39322	1.9921
				0.01147	24.9589			0.01147	0.01539			0.41943	1.7685
				0.01229	24.4685			0.01229	0.01396			0.44565	1.5731
				0.01311	24.2342			0.01311	0.01179			0.47186	1.40189
				0.01393	23.7169			0.01393	0.01453			0.49808	1.25134
				0.01475	23.3055			0.01475	0.01096			0.52429	1.11868
				0.01556	22.8629			0.01556	0.01232			0.57672	0.89766
				0.01638	22.7354			0.01638	0.01187			0.62915	0.72371
				0.01802	21.9681			0.01802	0.01124			0.68158	0.58584
				0.01966	21.5326			0.01966	0.01313			0.73401	0.47593
				0.0213	21.141			0.0213	0.01026			0.78644	0.38784
				0.02294	20.6603			0.02294	0.01079			0.83886	0.31695
				0.02458	20.2174			0.02458	0.01048			0.89129	0.25964
				0.02621	19.6957			0.02621	0.01066			0.94372	0.21318
				0.02785	19.3498			0.02785	0.01025			0.99615	0.17538
				0.02949	18.8409			0.02949	0.00939			1.04858	0.14455
				0.03113	18.4065			0.03113	0.00924
				0.03277	18.2077			0.03277	0.00938
				0.03604	17.5911			0.03604	0.00959
				0.03932	16.8926			0.03932	0.00786
				0.0426	16.2098			0.0426	0.00883
				0.04588	15.7443			0.04588	0.00743
				0.04915	15.2913			0.04915	0.007
				0.05243	14.8003			0.05243	0.00791
				0.05571	14.4106			0.05571	0.00714
				0.05898	14.0584			0.05898	0.00619
				0.06226	13.7014			0.06226	0.00794
				0.06554	13.2401			0.06554	0.0068
				0.07209	12.5864			0.07209	0.00639
				0.07864	11.9498			0.07864	0.00531
				0.0852	11.3171			0.0852	0.00555
				0.09175	10.8937			0.09175	0.00402
				0.0983	10.4238			0.0983	0.00353
				0.10486	10.1757			0.10486	0.00308
				0.11141	9.74424			0.11141	0.00382
				0.11797	9.48973			0.11797	0.00194
				0.12452	9.02653			0.12452	0.0015
				0.13107	8.61075			0.13107	0.00119
				0.14418	7.95419			0.14418	0.00103
				0.15729	7.51143			0.15729	0.00128
				0.17039	7.0722			0.17039	0.00111
				0.1835	6.45983			0.1835	0.00115
				0.19661	5.97407			0.19661	0.000854706
				0.20972	5.447			0.20972	0.000944003
				0.22282	5.00108			0.22282	0.000612424
				0.23593	4.57573			0.23593	0.00132
				0.24904	4.11656			0.24904	0.00117
				0.26215	3.73721			0.26215	0.00122
				0.28836	3.04559			0.28836	0.00438
				0.31457	2.40271			0.31457	0.00306
				0.34079	2.20256			0.34079	0.00368
				0.367	2.00842			0.367	0.0023
				0.39322	1.58014			0.39322	0.00357
				0.41943	1.20722			0.41943	0.0025
				0.44565	1.1026			0.44565	0.00223
				0.47186	0.85401			0.47186	0.00184
				0.49808	0.93401			0.49808	0.000915223
				0.52429	0.96861			0.52429	0.000287967
				0.57672	0.9571			0.57672	0.000946639
				0.62915	0.62662			0.62915	0.00228
				0.68158	0.43774			0.68158	0
				0.73401	0.35119			0.73401	1.49186e-05
				0.78644	0.30629			0.78644	0.00252
				0.83886	-0.11481			0.83886	0.00263
				0.89129	-0.26699			0.89129	0.00591
				0.94372	-0.32395			0.94372	0.00354
				0.99615	-0.31691			0.99615	0.00171
				1.04858	0			1.04858	0.00249

## Sheet: Figure 3c
Figure 3c
			lag time	ATP+	lag time	ATP-	ATP- FIT				amplitute-ATP-		amplitute-ATP+				Time-ATP-		Time-ATP+
			2.50001e-08	236.681	2.50001e-08	105.143	74.8363				5.92		15.7				0.034		0.02
			5.00003e-08	143.272	5.00003e-08	96.8892	74.8341				2.93		6.63				0.007		0.07
			7.50004e-08	195.239	7.50004e-08	75.5603	74.8318				8.49		8.2				0.036		0.06
			1.00001e-07	182.448	1.00001e-07	149.476	74.8295				3.93		14.7				0.0063		0.017
			1.25001e-07	123.713	1.25001e-07	-13.7698	74.8273				4.1		8.2				0.035		0.045
			1.50001e-07	82.8325	1.50001e-07	94.78	74.825				5.35		15.85				0.097		0.022
			1.75001e-07	284.811	1.75001e-07	107.21	74.8228				4.79		12.01				0.032		0.023
			2.00001e-07	22.5279	2.00001e-07	93.4784	74.8205				7.23		8.49				0.014		0.023
			2.25001e-07	135.616	2.25001e-07	24.1188	74.8183				4.31		11.79				0.0073		0.04
			2.50001e-07	138.452	2.50001e-07	74.7711	74.816				8.9		7.93				0.0067		0.034
			3.00002e-07	176.059	3.00002e-07	89.7551	74.8115				9.82		9.73				0.012		0.055
			3.50002e-07	148.008	3.50002e-07	96.8868	74.807				12.96		16.71				0.018		0.019
			4.00002e-07	95.7022	4.00002e-07	140.068	74.8025				7.38		10.3				0.033		0.044
			4.50002e-07	104.193	4.50002e-07	97.7925	74.798				5.95		8.07				0.011		0.071
			5.00003e-07	137.137	5.00003e-07	23.0735	74.7935				3.78		6.63				0.045		0.061
			5.50003e-07	103.549	5.50003e-07	92.7803	74.7891				4.03		9.66				0.0098		0.009
			6.00003e-07	198.93	6.00003e-07	144.032	74.7846				9.73		18.75				0.019		0.015
			6.50003e-07	60.0904	6.50003e-07	109.809	74.7801				9.57		18.66				0.04		0.044
			7.00004e-07	193.989	7.00004e-07	68.1468	74.7756				9.5		12.4				0.06		0.083
			7.50004e-07	143.77	7.50004e-07	85.4093	74.7711				4.89		3.56				0.05		0.01
			8.50004e-07	185.446	8.50004e-07	60.5616	74.7622				6.86		9.52				0.005		0.078
			9.50005e-07	166.285	9.50005e-07	49.9866	74.7532				1.9		8.04				0.007		0.044
			1.05001e-06	163.091	1.05001e-06	87.1992	74.7443						3.59						0.011
			1.15001e-06	125.658	1.15001e-06	42.5365	74.7354						5.13						0.068
			1.25001e-06	133.237	1.25001e-06	93.0667	74.7265						10.83						0.078
			1.35001e-06	109.749	1.35001e-06	84.2498	74.7176						11.38						0.066
			1.45001e-06	168.994	1.45001e-06	80.8862	74.7087						15.95						0.011
			1.55001e-06	161.617	1.55001e-06	100.984	74.6999						13.34						0.039
			1.65001e-06	156.077	1.65001e-06	89.4351	74.691						9.99						0.034
			1.75001e-06	211.967	1.75001e-06	83.0678	74.6822						11.73						0.028
			1.95001e-06	112.554	1.95001e-06	74.9049	74.6645
			2.15001e-06	131.751	2.15001e-06	90.1016	74.6469
			2.35001e-06	159.994	2.35001e-06	89.8808	74.6293
			2.55001e-06	111.988	2.55001e-06	97.4778	74.6118
			2.75001e-06	186.114	2.75001e-06	108.829	74.5943
			2.95001e-06	105.827	2.95001e-06	77.1721	74.5769
			3.15002e-06	128.766	3.15002e-06	90.1599	74.5595
			3.35002e-06	161.515	3.35002e-06	68.7031	74.5421
			3.55002e-06	160.814	3.55002e-06	73.4304	74.5248
			3.75002e-06	122.147	3.75002e-06	83.1507	74.5075
			4.15002e-06	142.535	4.15002e-06	69.8963	74.4731
			4.55002e-06	137.724	4.55002e-06	86.5553	74.4389
			4.95002e-06	164.66	4.95002e-06	54.5057	74.4048
			5.35003e-06	116.598	5.35003e-06	81.8192	74.3708
			5.75003e-06	155.548	5.75003e-06	81.9052	74.3371
			6.15003e-06	136.57	6.15003e-06	89.0313	74.3035
			6.55003e-06	119.821	6.55003e-06	90.7366	74.27
			6.95003e-06	140.6	6.95003e-06	94.5717	74.2368
			7.35004e-06	121.382	7.35004e-06	87.6773	74.2036
			7.75004e-06	121.036	7.75004e-06	87.4802	74.1707
			8.55004e-06	120.254	8.55004e-06	80.4308	74.1052
			9.35005e-06	145.03	9.35005e-06	87.0325	74.0404
			1.01501e-05	132.181	1.01501e-05	74.9792	73.9761
			1.09501e-05	140.273	1.09501e-05	79.0129	73.9125
			1.17501e-05	132.808	1.17501e-05	67.0894	73.8494
			1.25501e-05	133.672	1.25501e-05	76.9558	73.7869
			1.33501e-05	127.406	1.33501e-05	79.7764	73.725
			1.41501e-05	151.868	1.41501e-05	88.9881	73.6637
			1.49501e-05	152.962	1.49501e-05	80.9592	73.6029
			1.57501e-05	155.289	1.57501e-05	65.1216	73.5426
			1.73501e-05	138.223	1.73501e-05	72.8172	73.4238
			1.89501e-05	130.424	1.89501e-05	69.4934	73.307
			2.05501e-05	135.062	2.05501e-05	75.7918	73.1923
			2.21501e-05	126.921	2.21501e-05	73.9249	73.0796
			2.37501e-05	133.388	2.37501e-05	74.0266	72.9688
			2.53501e-05	130.566	2.53501e-05	70.9062	72.8598
			2.69501e-05	139.007	2.69501e-05	72.3341	72.7528
			2.85501e-05	133.221	2.85501e-05	71.451	72.6474
			3.01502e-05	133.869	3.01502e-05	75.1808	72.5438
			3.17502e-05	130.768	3.17502e-05	66.2225	72.4419
			3.49502e-05	138.99	3.49502e-05	71.2656	72.243
			3.81502e-05	135.96	3.81502e-05	70.1412	72.0503
			4.13502e-05	132.593	4.13502e-05	73.4843	71.8635
			4.45502e-05	137.453	4.45502e-05	74.7947	71.6822
			4.77502e-05	137.373	4.77502e-05	72.1588	71.5063
			5.09503e-05	125.516	5.09503e-05	69.9476	71.3355
			5.41503e-05	138.554	5.41503e-05	68.2335	71.1694
			5.73503e-05	136.36	5.73503e-05	73.2972	71.0079
			6.05503e-05	127.585	6.05503e-05	68.45	70.8508
			6.37503e-05	120.25	6.37503e-05	71.4384	70.6978
			7.01504e-05	129.991	7.01504e-05	70.9852	70.4034
			7.65504e-05	130.738	7.65504e-05	71.0359	70.1235
			8.29504e-05	130.195	8.29504e-05	71.6406	69.8566
			8.93504e-05	128.5	8.93504e-05	65.0037	69.6018
			9.57505e-05	124.589	9.57505e-05	73.0892	69.358
			0.000102151	125.948	0.000102151	69.422	69.1243
			0.000108551	128.63	0.000108551	67.784	68.8998
			0.000114951	126.615	0.000114951	70.3551	68.684
			0.000121351	124.298	0.000121351	75.8427	68.4762
			0.000127751	120.282	0.000127751	64.2088	68.2757
			0.000140551	124.037	0.000140551	65.7458	67.8947
			0.000153351	124.302	0.000153351	67.7127	67.5377
			0.000166151	124.188	0.000166151	69.2519	67.2014
			0.000178951	122.563	0.000178951	67.1216	66.8836
			0.000191751	123.216	0.000191751	65.8485	66.5821
			0.000204551	123.184	0.000204551	65.2302	66.2952
			0.000217351	121.904	0.000217351	64.8331	66.0214
			0.000230151	121.398	0.000230151	66.8577	65.7594
			0.000242951	121.057	0.000242951	67.0303	65.5082
			0.000255751	122.141	0.000255751	65.3342	65.2668
			0.000281351	120.66	0.000281351	64.806	64.8103
			0.000306952	121.278	0.000306952	64.8893	64.3844
			0.000332552	118.239	0.000332552	65.15	63.9849
			0.000358152	117.566	0.000358152	61.1266	63.6084
			0.000383752	115.473	0.000383752	62.1368	63.252
			0.000409352	117.175	0.000409352	60.7256	62.9135
			0.000434952	117.874	0.000434952	61.8718	62.5911
			0.000460552	115.268	0.000460552	58.8145	62.2831
			0.000486152	114.237	0.000486152	62.8037	61.9881
			0.000511753	116.254	0.000511753	61.0117	61.705
			0.000562953	114.575	0.000562953	60.5378	61.1704
			0.000614153	112.597	0.000614153	59.4666	60.6727
			0.000665353	111.12	0.000665353	57.7274	60.2067
			0.000716554	110.606	0.000716554	58.5567	59.7681
			0.000767754	110.957	0.000767754	58.3911	59.3538
			0.000818954	110.793	0.000818954	58.5372	58.9608
			0.000870154	106.173	0.000870154	58.0161	58.5869
			0.000921355	110.163	0.000921355	56.0465	58.2302
			0.000972555	107.495	0.000972555	56.5041	57.889
			0.00102	104.527	0.00102	56.5472	57.5619
			0.00113	102.585	0.00113	56.5335	56.9453
			0.00123	102.941	0.00123	55.8762	56.3724
			0.00133	99.7883	0.00133	55.156	55.837
			0.00143	98.958	0.00143	52.8509	55.3341
			0.00154	98.7228	0.00154	54.3222	54.8596
			0.00164	97.5352	0.00164	53.4784	54.4103
			0.00174	97.977	0.00174	52.783	53.9835
			0.00184	95.225	0.00184	53.4541	53.5769
			0.00195	94.0624	0.00195	52.1342	53.1885
			0.00205	95.2707	0.00205	52.0825	52.8165
			0.00225	91.9094	0.00225	50.4385	52.1168
			0.00246	90.6111	0.00246	50.376	51.468
			0.00266	90.2959	0.00266	51.4451	50.8629
			0.00287	88.0882	0.00287	49.7454	50.2955
			0.00307	86.8234	0.00307	48.7378	49.7613
			0.00328	85.5342	0.00328	49.6376	49.2563
			0.00348	84.861	0.00348	48.6444	48.7773
			0.00369	82.0555	0.00369	48.023	48.3216
			0.00389	81.6043	0.00389	47.8994	47.8869
			0.0041	82.2192	0.0041	47.232	47.4713
			0.00451	79.4374	0.00451	46.2684	46.6908
			0.00491	77.3308	0.00491	45.6781	45.969
			0.00532	76.8132	0.00532	44.6206	45.2973
			0.00573	75.0854	0.00573	44.3908	44.6688
			0.00614	73.8353	0.00614	43.734	44.0782
			0.00655	71.5995	0.00655	43.3753	43.5209
			0.00696	71.5336	0.00696	43.2006	42.9932
			0.00737	70.3732	0.00737	42.0031	42.4921
			0.00778	68.6563	0.00778	41.9213	42.0149
			0.00819	68.0735	0.00819	41.7764	41.5593
			0.00901	66.6427	0.00901	40.8792	40.7056
			0.00983	64.9901	0.00983	40.0324	39.9181
			0.01065	63.1614	0.01065	39.5686	39.1872
			0.01147	61.6053	0.01147	39.0409	38.5051
			0.01229	59.9969	0.01229	38.2452	37.8654
			0.01311	58.6258	0.01311	37.513	37.2632
			0.01393	57.5789	0.01393	36.9479	36.6942
			0.01475	55.6816	0.01475	36.7882	36.1548
			0.01556	54.9883	0.01556	36.5594	35.6422
			0.01638	53.7342	0.01638	36.1989	35.1536
			0.01802	51.6888	0.01802	35.4192	34.2406
			0.01966	49.8111	0.01966	34.8745	33.4012
			0.0213	48.3496	0.0213	33.996	32.6245
			0.02294	46.4014	0.02294	33.4408	31.9017
			0.02458	45.255	0.02458	32.7198	31.2259
			0.02621	44.1349	0.02621	32.1786	30.5913
			0.02785	42.6912	0.02785	31.8422	29.9933
			0.02949	41.2945	0.02949	31.3044	29.4279
			0.03113	39.768	0.03113	30.735	28.8918
			0.03277	39.1921	0.03277	30.0401	28.3822
			0.03604	37.233	0.03604	28.9525	27.4328
			0.03932	35.0968	0.03932	28.4307	26.564
			0.0426	33.132	0.0426	27.4799	25.7634
			0.04588	31.8541	0.04588	26.2202	25.0214
			0.04915	30.5351	0.04915	25.3116	24.3303
			0.05243	29.3695	0.05243	24.9881	23.6839
			0.05571	27.5095	0.05571	24.1943	23.077
			0.05898	27.0076	0.05898	23.787	22.5053
			0.06226	25.964	0.06226	22.9357	21.9651
			0.06554	25.0196	0.06554	22.08	21.4534
			0.07209	22.2554	0.07209	21.0474	20.5049
			0.07864	20.4239	0.07864	20.0134	19.6426
			0.0852	18.4447	0.0852	19.256	18.8532
			0.09175	17.1622	0.09175	18.3158	18.1262
			0.0983	16.3049	0.0983	18.1445	17.4532
			0.10486	15.5575	0.10486	17.4016	16.8276
			0.11141	15.1332	0.11141	17.1385	16.2437
			0.11797	14.9182	0.11797	16.6127	15.6969
			0.12452	14.4092	0.12452	16.1722	15.1833
			0.13107	13.0459	0.13107	15.6989	14.6995
			0.14418	10.8775	0.14418	14.9173	13.8104
			0.15729	9.68342	0.15729	13.6809	13.0112
			0.17039	8.65877	0.17039	12.8303	12.2875
			0.1835	7.92403	0.1835	12.0873	11.6283
			0.19661	6.8228	0.19661	11.5629	11.0247
			0.20972	7.53112	0.20972	11.0094	10.4695
			0.22282	7.97495	0.22282	10.5602	9.95687
			0.23593	7.0355	0.23593	9.97383	9.48183
			0.24904	6.50578	0.24904	8.5171	9.04027
			0.26215	5.84739	0.26215	7.73703	8.6287
			0.28836	4.03961	0.28836	6.88716	7.88392
			0.31457	2.59799	0.31457	5.38408	7.22805
			0.34079	2.7948	0.34079	4.85698	6.64625
			0.367	2.7051	0.367	4.84985	6.12697
			0.39322	2.01394	0.39322	3.35988	5.66103
			0.41943	3.54519	0.41943	2.11224	5.24104
			0.44565	4.82879	0.44565	1.63304	4.86094
			0.47186	6.13638	0.47186	1.29868	4.51572
			0.49808	5.7067	0.49808	1.91208	4.20118
			0.52429	5.54543	0.52429	1.9737	3.9138
			0.57672	4.03743	0.57672	1.50181	3.40884
			0.62915	2.99448	0.62915	0.92898	2.98146
			0.68158	2.88191	0.68158	2.75251	2.61705
			0.73401	2.42549	0.73401	2.30485	2.30439
			0.78644	0.93095	0.78644	0.32378	2.03467
			0.83886	0.58414	0.83886	0	1.80093
			0.89129	0	0.89129	2.82243	1.59753
			0.94372	0.14881	0.94372	2.34713	1.41989
			0.99615	1.48534	0.99615	0.43455	1.26426
			1.04858	1.46501	1.04858	3.38028	1.12751

## Sheet: Figure 4c
Figure 4c
			lag time	height correlation function
			2.50001e-08	3.46814
			5.00003e-08	0.10534
			7.50004e-08	4.57959
			1.00001e-07	2.90668
			1.25001e-07	-0.33843
			1.50001e-07	3.98827
			1.75001e-07	1.16486
			2.00001e-07	2.81483
			2.25001e-07	1.47388
			2.50001e-07	2.41716
			3.00002e-07	1.82386
			3.50002e-07	0.79689
			4.00002e-07	-0.08527
			4.50002e-07	0.4938
			5.00003e-07	1.41885
			5.50003e-07	1.58061
			6.00003e-07	2.85673
			6.50003e-07	1.54143
			7.00004e-07	1.75259
			7.50004e-07	1.9869
			8.50004e-07	1.9842
			9.50005e-07	0.49407
			1.05001e-06	3.65064
			1.15001e-06	2.53584
			1.25001e-06	1.23917
			1.35001e-06	3.18407
			1.45001e-06	1.43211
			1.55001e-06	0.42694
			1.65001e-06	1.21479
			1.75001e-06	3.12866
			1.95001e-06	1.9536
			2.15001e-06	0.5141
			2.35001e-06	1.58646
			2.55001e-06	3.10692
			2.75001e-06	2.36544
			2.95001e-06	2.40511
			3.15002e-06	1.60187
			3.35002e-06	1.93275
			3.55002e-06	2.35431
			3.75002e-06	1.45162
			4.15002e-06	1.66976
			4.55002e-06	1.51913
			4.95002e-06	1.90989
			5.35003e-06	1.66891
			5.75003e-06	0.83102
			6.15003e-06	1.47842
			6.55003e-06	1.95669
			6.95003e-06	1.64806
			7.35004e-06	1.30395
			7.75004e-06	1.73901
			8.55004e-06	1.5062
			9.35005e-06	1.29259
			1.01501e-05	2.25686
			1.09501e-05	1.43705
			1.17501e-05	1.94947
			1.25501e-05	1.78782
			1.33501e-05	1.59113
			1.41501e-05	1.81735
			1.49501e-05	1.44087
			1.57501e-05	1.65223
			1.73501e-05	1.70814
			1.89501e-05	1.52897
			2.05501e-05	1.91777
			2.21501e-05	1.41989
			2.37501e-05	1.77624
			2.53501e-05	2.03129
			2.69501e-05	1.70683
			2.85501e-05	1.29443
			3.01502e-05	2.14431
			3.17502e-05	1.69397
			3.49502e-05	1.60349
			3.81502e-05	1.57225
			4.13502e-05	1.82396
			4.45502e-05	1.44367
			4.77502e-05	1.64906
			5.09503e-05	1.50958
			5.41503e-05	1.65577
			5.73503e-05	1.72527
			6.05503e-05	1.43534
			6.37503e-05	1.70068
			7.01504e-05	1.7602
			7.65504e-05	1.71651
			8.29504e-05	1.59616
			8.93504e-05	1.80953
			9.57505e-05	1.58579
			0.000102151	1.74817
			0.000108551	1.61515
			0.000114951	1.54723
			0.000121351	1.69141
			0.000127751	1.45778
			0.000140551	1.51221
			0.000153351	1.57365
			0.000166151	1.61059
			0.000178951	1.49044
			0.000191751	1.63507
			0.000204551	1.51477
			0.000217351	1.45496
			0.000230151	1.45884
			0.000242951	1.42113
			0.000255751	1.55979
			0.000281351	1.48203
			0.000306952	1.48787
			0.000332552	1.4592
			0.000358152	1.41314
			0.000383752	1.35933
			0.000409352	1.40081
			0.000434952	1.43317
			0.000460552	1.39943
			0.000486152	1.39576
			0.000511753	1.29547
			0.000562953	1.41088
			0.000614153	1.2903
			0.000665353	1.32059
			0.000716554	1.31145
			0.000767754	1.26856
			0.000818954	1.20929
			0.000870154	1.25207
			0.000921355	1.24096
			0.000972555	1.17027
			0.00102	1.18784
			0.00113	1.18657
			0.00123	1.12909
			0.00133	1.12971
			0.00143	1.0464
			0.00154	1.07931
			0.00164	1.06754
			0.00174	1.07573
			0.00184	1.003
			0.00195	0.99238
			0.00205	0.97828
			0.00225	0.93122
			0.00246	0.93245
			0.00266	0.9113
			0.00287	0.84079
			0.00307	0.86762
			0.00328	0.81298
			0.00348	0.79381
			0.00369	0.75734
			0.00389	0.76945
			0.0041	0.74881
			0.00451	0.6866
			0.00491	0.66749
			0.00532	0.61365
			0.00573	0.61019
			0.00614	0.5673
			0.00655	0.53957
			0.00696	0.5329
			0.00737	0.50438
			0.00778	0.51359
			0.00819	0.48032
			0.00901	0.45148
			0.00983	0.40766
			0.01065	0.39192
			0.01147	0.37268
			0.01229	0.36532
			0.01311	0.3233
			0.01393	0.3042
			0.01475	0.28761
			0.01556	0.29054
			0.01638	0.24934
			0.01802	0.24513
			0.01966	0.22307
			0.0213	0.20111
			0.02294	0.18776
			0.02458	0.17285
			0.02621	0.15371
			0.02785	0.15385
			0.02949	0.12413
			0.03113	0.11939
			0.03277	0.11937
			0.03604	0.08837
			0.03932	0.07378
			0.0426	0.07242
			0.04588	0.06274
			0.04915	0.05972
			0.05243	0.04797
			0.05571	0.04484
			0.05898	0.03253
			0.06226	0.03001
			0.06554	0.0124
			0.07209	0.01211
			0.07864	0.0039
			0.0852	-0.00229
			0.09175	-0.01451
			0.0983	-0.01509
			0.10486	-0.0225
			0.11141	-0.03328
			0.11797	-0.03272
			0.12452	-0.0281
			0.13107	-0.03633
			0.14418	-0.03205
			0.15729	-0.02936
			0.17039	-0.03198
			0.1835	-0.03999
			0.19661	-0.0338
			0.20972	-0.04054
			0.22282	-0.04916
			0.23593	-0.06083
			0.24904	-0.05295
			0.26215	-0.046
			0.28836	-0.06413
			0.31457	-0.07855
			0.34079	-0.07414
			0.367	-0.08007
			0.39322	-0.07176
			0.41943	-0.0798
			0.44565	-0.07848
			0.47186	-0.07984
			0.49808	-0.07933
			0.52429	-0.07633
			0.57672	-0.05559
			0.62915	-0.04696
			0.68158	-0.02902
			0.73401	-0.02705
			0.78644	-0.00894
			0.83886	-0.00786
			0.89129	-0.00507
			0.94372	-0.00959
			0.99615	0.0033
			1.04858	0

## Sheet: Figure 5c
Figure 5c
			lag time	IMM ADP+	lag time	IMM ADP-	lag time	OMM ADP+	lag time	OMM ADP-
			2.50002e-08	10.2445	2.50002e-08	8.47954	2.50002e-08	1.63167	2.50002e-08	2.94262
			5.00003e-08	17.011	5.00003e-08	4.19313	5.00003e-08	3.91359	5.00003e-08	3.16191
			7.50005e-08	15.042	7.50005e-08	1.78228	7.50005e-08	4.04017	7.50005e-08	9.09643
			1.00001e-07	14.7214	1.00001e-07	5.15412	1.00001e-07	3.22878	1.00001e-07	0.76878
			1.25001e-07	11.9804	1.25001e-07	5.34416	1.25001e-07	0.73575	1.25001e-07	3.38284
			1.50001e-07	10.5682	1.50001e-07	8.00314	1.50001e-07	2.35397	1.50001e-07	3.38701
			1.75001e-07	13.2333	1.75001e-07	5.49192	1.75001e-07	4.04422	1.75001e-07	2.0412
			2.00001e-07	9.75539	2.00001e-07	6.22179	2.00001e-07	0.096	2.00001e-07	1.43728
			2.25001e-07	10.9942	2.25001e-07	7.89826	2.25001e-07	3.80157	2.25001e-07	8.60233
			2.50002e-07	11.2445	2.50002e-07	7.4585	2.50002e-07	0.15342	2.50002e-07	5.97837
			3.00002e-07	11.3237	3.00002e-07	6.304	3.00002e-07	1.91967	3.00002e-07	3.42136
			3.50002e-07	11.1692	3.50002e-07	2.94495	3.50002e-07	0.7129	3.50002e-07	2.53069
			4.00002e-07	15.2498	4.00002e-07	6.06919	4.00002e-07	2.54299	4.00002e-07	5.14186
			4.50003e-07	13.5524	4.50003e-07	3.89267	4.50003e-07	2.94511	4.50003e-07	2.16677
			5.00003e-07	11.8339	5.00003e-07	7.6982	5.00003e-07	2.88051	5.00003e-07	3.53068
			5.50003e-07	15.2532	5.50003e-07	2.76503	5.50003e-07	2.90046	5.50003e-07	3.01322
			6.00004e-07	12.2301	6.00004e-07	8.10875	6.00004e-07	5.5949	6.00004e-07	3.87429
			6.50004e-07	12.4798	6.50004e-07	6.90766	6.50004e-07	4.2704	6.50004e-07	5.399
			7.00004e-07	12.6556	7.00004e-07	5.47002	7.00004e-07	3.35991	7.00004e-07	5.34597
			7.50005e-07	13.9972	7.50005e-07	2.80024	7.50005e-07	3.2689	7.50005e-07	2.31321
			8.50005e-07	11.4643	8.50005e-07	5.99619	8.50005e-07	3.34107	8.50005e-07	2.67802
			9.50006e-07	13.6346	9.50006e-07	5.08649	9.50006e-07	2.68928	9.50006e-07	3.20051
			1.05001e-06	15.3456	1.05001e-06	6.48262	1.05001e-06	2.68801	1.05001e-06	3.83513
			1.15001e-06	12.144	1.15001e-06	6.10754	1.15001e-06	2.75184	1.15001e-06	1.71384
			1.25001e-06	11.7227	1.25001e-06	6.82831	1.25001e-06	3.93879	1.25001e-06	2.94461
			1.35001e-06	11.8829	1.35001e-06	2.59716	1.35001e-06	3.59153	1.35001e-06	2.65789
			1.45001e-06	13.559	1.45001e-06	6.12042	1.45001e-06	4.01209	1.45001e-06	2.68727
			1.55001e-06	10.8016	1.55001e-06	6.32211	1.55001e-06	3.06917	1.55001e-06	1.98791
			1.65001e-06	14.3842	1.65001e-06	5.85707	1.65001e-06	3.31612	1.65001e-06	4.97366
			1.75001e-06	12.6633	1.75001e-06	5.52092	1.75001e-06	2.76258	1.75001e-06	3.19095
			1.95001e-06	12.2374	1.95001e-06	4.64672	1.95001e-06	2.96308	1.95001e-06	3.84721
			2.15001e-06	14.002	2.15001e-06	4.97903	2.15001e-06	3.25666	2.15001e-06	4.11729
			2.35001e-06	11.7189	2.35001e-06	6.21496	2.35001e-06	2.83002	2.35001e-06	3.46005
			2.55002e-06	12.3413	2.55002e-06	4.15928	2.55002e-06	3.32942	2.55002e-06	4.45429
			2.75002e-06	13.7301	2.75002e-06	6.42504	2.75002e-06	1.94822	2.75002e-06	2.61502
			2.95002e-06	13.2834	2.95002e-06	7.07402	2.95002e-06	3.6062	2.95002e-06	3.8407
			3.15002e-06	13.9173	3.15002e-06	5.80755	3.15002e-06	1.95963	3.15002e-06	3.13722
			3.35002e-06	14.1827	3.35002e-06	4.48121	3.35002e-06	3.03608	3.35002e-06	2.34982
			3.55002e-06	13.0692	3.55002e-06	5.35949	3.55002e-06	2.97165	3.55002e-06	3.69668
			3.75002e-06	12.7978	3.75002e-06	6.09454	3.75002e-06	1.98057	3.75002e-06	4.94959
			4.15002e-06	12.9997	4.15002e-06	5.11826	4.15002e-06	3.04893	4.15002e-06	3.30082
			4.55003e-06	13.2144	4.55003e-06	5.57858	4.55003e-06	2.11702	4.55003e-06	3.81989
			4.95003e-06	12.7979	4.95003e-06	5.91868	4.95003e-06	2.47479	4.95003e-06	2.7794
			5.35003e-06	13.3028	5.35003e-06	4.34009	5.35003e-06	2.34595	5.35003e-06	3.6271
			5.75003e-06	13.0055	5.75003e-06	5.04496	5.75003e-06	2.11842	5.75003e-06	2.96938
			6.15004e-06	12.2305	6.15004e-06	5.18125	6.15004e-06	2.67762	6.15004e-06	4.99583
			6.55004e-06	12.6251	6.55004e-06	5.98175	6.55004e-06	2.72312	6.55004e-06	2.84253
			6.95004e-06	13.5095	6.95004e-06	4.75117	6.95004e-06	2.91468	6.95004e-06	2.73526
			7.35004e-06	13.5164	7.35004e-06	5.59598	7.35004e-06	3.25316	7.35004e-06	3.31824
			7.75005e-06	12.851	7.75005e-06	5.90563	7.75005e-06	2.77669	7.75005e-06	2.95646
			8.55005e-06	11.7165	8.55005e-06	4.77141	8.55005e-06	2.79821	8.55005e-06	3.30119
			9.35006e-06	12.067	9.35006e-06	5.12911	9.35006e-06	2.91145	9.35006e-06	3.38725
			1.01501e-05	13.0436	1.01501e-05	5.57491	1.01501e-05	2.2007	1.01501e-05	3.44274
			1.09501e-05	12.0593	1.09501e-05	5.32438	1.09501e-05	2.83063	1.09501e-05	3.94198
			1.17501e-05	13.0543	1.17501e-05	4.88573	1.17501e-05	2.31953	1.17501e-05	3.15687
			1.25501e-05	12.4787	1.25501e-05	5.72952	1.25501e-05	2.33503	1.25501e-05	3.44556
			1.33501e-05	12.5337	1.33501e-05	5.32957	1.33501e-05	2.66461	1.33501e-05	3.63408
			1.41501e-05	12.6313	1.41501e-05	5.45074	1.41501e-05	2.51103	1.41501e-05	3.55322
			1.49501e-05	12.5349	1.49501e-05	5.43776	1.49501e-05	2.62652	1.49501e-05	3.38554
			1.57501e-05	12.5973	1.57501e-05	5.23854	1.57501e-05	2.2821	1.57501e-05	3.02507
			1.73501e-05	12.1094	1.73501e-05	4.92773	1.73501e-05	2.42166	1.73501e-05	3.1442
			1.89501e-05	12.7592	1.89501e-05	5.36531	1.89501e-05	2.18554	1.89501e-05	3.85024
			2.05501e-05	12.4748	2.05501e-05	5.16284	2.05501e-05	2.55933	2.05501e-05	3.5104
			2.21501e-05	12.9512	2.21501e-05	5.55414	2.21501e-05	2.54534	2.21501e-05	3.41076
			2.37501e-05	12.7012	2.37501e-05	5.237	2.37501e-05	2.40668	2.37501e-05	3.58561
			2.53502e-05	12.4203	2.53502e-05	4.79252	2.53502e-05	3.02079	2.53502e-05	3.82093
			2.69502e-05	12.5559	2.69502e-05	5.3034	2.69502e-05	2.33131	2.69502e-05	3.26558
			2.85502e-05	12.3729	2.85502e-05	5.18344	2.85502e-05	2.14689	2.85502e-05	3.23998
			3.01502e-05	12.0607	3.01502e-05	4.73818	3.01502e-05	2.61077	3.01502e-05	2.89014
			3.17502e-05	12.1342	3.17502e-05	4.89376	3.17502e-05	2.88004	3.17502e-05	3.4151
			3.49502e-05	12.2199	3.49502e-05	4.79744	3.49502e-05	1.95661	3.49502e-05	3.54273
			3.81502e-05	12.3163	3.81502e-05	4.91657	3.81502e-05	2.58692	3.81502e-05	3.38283
			4.13502e-05	12.2197	4.13502e-05	4.93306	4.13502e-05	2.37115	4.13502e-05	3.08878
			4.45503e-05	12.1612	4.45503e-05	4.97732	4.45503e-05	2.39109	4.45503e-05	3.03772
			4.77503e-05	12.5938	4.77503e-05	4.94322	4.77503e-05	2.41321	4.77503e-05	3.70777
			5.09503e-05	12.2045	5.09503e-05	5.23389	5.09503e-05	2.48723	5.09503e-05	3.69248
			5.41503e-05	12.8299	5.41503e-05	4.79348	5.41503e-05	2.53206	5.41503e-05	2.95249
			5.73503e-05	12.208	5.73503e-05	4.87343	5.73503e-05	2.3803	5.73503e-05	3.39983
			6.05504e-05	12.2248	6.05504e-05	5.14107	6.05504e-05	2.25299	6.05504e-05	3.43723
			6.37504e-05	12.0926	6.37504e-05	5.28251	6.37504e-05	2.27513	6.37504e-05	3.21178
			7.01504e-05	12.2619	7.01504e-05	4.78723	7.01504e-05	2.31647	7.01504e-05	3.1839
			7.65505e-05	12.167	7.65505e-05	4.78413	7.65505e-05	2.33989	7.65505e-05	3.57275
			8.29505e-05	12.2996	8.29505e-05	4.63285	8.29505e-05	2.3704	8.29505e-05	3.25828
			8.93505e-05	12.0429	8.93505e-05	5.01077	8.93505e-05	2.3494	8.93505e-05	3.00869
			9.57506e-05	12.5608	9.57506e-05	4.7599	9.57506e-05	2.24663	9.57506e-05	3.26059
			0.000102151	11.9741	0.000102151	5.02838	0.000102151	2.22828	0.000102151	3.01261
			0.000108551	12.0025	0.000108551	4.84943	0.000108551	2.22212	0.000108551	3.02842
			0.000114951	12.2883	0.000114951	4.85013	0.000114951	2.41546	0.000114951	3.23802
			0.000121351	12.0591	0.000121351	4.76251	0.000121351	2.26073	0.000121351	2.97386
			0.000127751	11.9423	0.000127751	4.98779	0.000127751	2.52828	0.000127751	3.09255
			0.000140551	12.0035	0.000140551	4.9681	0.000140551	2.32694	0.000140551	3.22537
			0.000153351	12.0949	0.000153351	4.71109	0.000153351	2.40538	0.000153351	3.10377
			0.000166151	12.0012	0.000166151	4.79501	0.000166151	2.1856	0.000166151	3.07237
			0.000178951	12.0411	0.000178951	4.88783	0.000178951	2.07981	0.000178951	3.0768
			0.000191751	11.9718	0.000191751	4.82315	0.000191751	2.19375	0.000191751	3.10611
			0.000204551	11.8166	0.000204551	4.73782	0.000204551	2.03769	0.000204551	3.15796
			0.000217351	11.81	0.000217351	4.78837	0.000217351	2.18536	0.000217351	3.21984
			0.000230151	11.9177	0.000230151	4.85369	0.000230151	2.20653	0.000230151	3.01985
			0.000242951	11.7208	0.000242951	4.98251	0.000242951	2.21733	0.000242951	2.91108
			0.000255752	11.7957	0.000255752	4.93392	0.000255752	2.11473	0.000255752	3.05655
			0.000281352	11.6	0.000281352	4.80682	0.000281352	2.17175	0.000281352	3.08015
			0.000306952	11.7296	0.000306952	4.71464	0.000306952	2.05282	0.000306952	2.94998
			0.000332552	11.5441	0.000332552	4.67957	0.000332552	2.14035	0.000332552	2.95384
			0.000358152	11.6456	0.000358152	4.71454	0.000358152	2.0789	0.000358152	3.05593
			0.000383752	11.5956	0.000383752	4.67842	0.000383752	2.1233	0.000383752	3.12382
			0.000409352	11.5022	0.000409352	4.73711	0.000409352	2.13465	0.000409352	2.9886
			0.000434953	11.5414	0.000434953	4.69743	0.000434953	2.09492	0.000434953	3.02211
			0.000460553	11.3778	0.000460553	4.74656	0.000460553	2.07598	0.000460553	2.97519
			0.000486153	11.3793	0.000486153	4.66317	0.000486153	2.13892	0.000486153	2.98135
			0.000511753	11.3769	0.000511753	4.60174	0.000511753	2.06714	0.000511753	2.95354
			0.000562953	11.1941	0.000562953	4.61356	0.000562953	2.04718	0.000562953	2.85428
			0.000614154	11.2294	0.000614154	4.64745	0.000614154	2.01388	0.000614154	2.98393
			0.000665354	11.0452	0.000665354	4.64648	0.000665354	2.12678	0.000665354	2.94544
			0.000716554	11.0389	0.000716554	4.5245	0.000716554	1.98971	0.000716554	2.83351
			0.000767755	11.0304	0.000767755	4.5354	0.000767755	2.02226	0.000767755	2.87791
			0.000818955	10.7758	0.000818955	4.49289	0.000818955	2.05702	0.000818955	2.90192
			0.000870155	10.803	0.000870155	4.46585	0.000870155	2.00047	0.000870155	2.85065
			0.000921356	10.7214	0.000921356	4.61197	0.000921356	1.9747	0.000921356	2.90277
			0.000972556	10.6658	0.000972556	4.41512	0.000972556	1.96464	0.000972556	2.85276
			0.00102	10.6072	0.00102	4.41001	0.00102	1.98623	0.00102	2.8592
			0.00113	10.51	0.00113	4.3952	0.00113	2.00597	0.00113	2.89335
			0.00123	10.3126	0.00123	4.3684	0.00123	2.01665	0.00123	2.85485
			0.00133	10.2168	0.00133	4.38929	0.00133	1.941	0.00133	2.845
			0.00143	10.1481	0.00143	4.38018	0.00143	1.94173	0.00143	2.81109
			0.00154	10.0931	0.00154	4.37607	0.00154	1.90679	0.00154	2.84098
			0.00164	9.91576	0.00164	4.27943	0.00164	1.89747	0.00164	2.81344
			0.00174	9.7976	0.00174	4.23728	0.00174	1.90962	0.00174	2.71373
			0.00184	9.76918	0.00184	4.22539	0.00184	1.92417	0.00184	2.76583
			0.00195	9.62307	0.00195	4.24372	0.00195	1.92246	0.00195	2.76685
			0.00205	9.58258	0.00205	4.23846	0.00205	1.93104	0.00205	2.74379
			0.00225	9.33521	0.00225	4.1065	0.00225	1.86816	0.00225	2.73415
			0.00246	9.13325	0.00246	4.09395	0.00246	1.90163	0.00246	2.69712
			0.00266	9.01336	0.00266	4.06034	0.00266	1.88011	0.00266	2.69918
			0.00287	8.85136	0.00287	4.08021	0.00287	1.82573	0.00287	2.64068
			0.00307	8.72135	0.00307	4.03142	0.00307	1.78294	0.00307	2.65904
			0.00328	8.59267	0.00328	4.01974	0.00328	1.81643	0.00328	2.65321
			0.00348	8.42968	0.00348	3.96347	0.00348	1.78178	0.00348	2.69309
			0.00369	8.28303	0.00369	3.98116	0.00369	1.80922	0.00369	2.60799
			0.00389	8.1994	0.00389	3.9688	0.00389	1.73894	0.00389	2.61603
			0.0041	8.07805	0.0041	3.95458	0.0041	1.75598	0.0041	2.61357
			0.00451	7.82839	0.00451	3.91064	0.00451	1.74335	0.00451	2.5991
			0.00491	7.65831	0.00491	3.93391	0.00491	1.74492	0.00491	2.5776
			0.00532	7.45564	0.00532	3.915	0.00532	1.67317	0.00532	2.55231
			0.00573	7.25193	0.00573	3.86917	0.00573	1.66453	0.00573	2.55531
			0.00614	7.08435	0.00614	3.9044	0.00614	1.66435	0.00614	2.52078
			0.00655	6.89174	0.00655	3.81836	0.00655	1.65394	0.00655	2.48396
			0.00696	6.78765	0.00696	3.78957	0.00696	1.62493	0.00696	2.45096
			0.00737	6.6108	0.00737	3.75066	0.00737	1.60244	0.00737	2.4527
			0.00778	6.43029	0.00778	3.67989	0.00778	1.61067	0.00778	2.41373
			0.00819	6.34907	0.00819	3.64575	0.00819	1.57307	0.00819	2.43357
			0.00901	6.08556	0.00901	3.58589	0.00901	1.54167	0.00901	2.39054
			0.00983	5.87355	0.00983	3.57741	0.00983	1.51674	0.00983	2.34456
			0.01065	5.6682	0.01065	3.5594	0.01065	1.48263	0.01065	2.3182
			0.01147	5.46624	0.01147	3.57461	0.01147	1.44835	0.01147	2.28903
			0.01229	5.29723	0.01229	3.55778	0.01229	1.43675	0.01229	2.25874
			0.01311	5.11691	0.01311	3.48153	0.01311	1.4273	0.01311	2.23414
			0.01393	4.97532	0.01393	3.41145	0.01393	1.40146	0.01393	2.20785
			0.01475	4.85315	0.01475	3.34086	0.01475	1.36494	0.01475	2.1812
			0.01556	4.74778	0.01556	3.29269	0.01556	1.35867	0.01556	2.1688
			0.01638	4.62124	0.01638	3.30426	0.01638	1.34082	0.01638	2.14654
			0.01802	4.42459	0.01802	3.33069	0.01802	1.30736	0.01802	2.11342
			0.01966	4.24309	0.01966	3.239	0.01966	1.29163	0.01966	2.0863
			0.0213	4.0567	0.0213	3.16589	0.0213	1.25427	0.0213	2.05318
			0.02294	3.90109	0.02294	3.16099	0.02294	1.23627	0.02294	2.01325
			0.02458	3.76858	0.02458	3.16482	0.02458	1.2079	0.02458	1.96829
			0.02621	3.62125	0.02621	3.06482	0.02621	1.18287	0.02621	1.9362
			0.02785	3.48603	0.02785	3.00789	0.02785	1.15646	0.02785	1.91834
			0.02949	3.37315	0.02949	3.03872	0.02949	1.13816	0.02949	1.89713
			0.03113	3.26415	0.03113	3.03415	0.03113	1.11137	0.03113	1.86568
			0.03277	3.10929	0.03277	2.92342	0.03277	1.0782	0.03277	1.84398
			0.03604	2.90152	0.03604	2.90813	0.03604	1.04847	0.03604	1.78593
			0.03932	2.6973	0.03932	2.83361	0.03932	1.01858	0.03932	1.75098
			0.0426	2.55263	0.0426	2.80486	0.0426	0.9887	0.0426	1.69977
			0.04588	2.46698	0.04588	2.75393	0.04588	0.95935	0.04588	1.65361
			0.04915	2.43498	0.04915	2.7362	0.04915	0.93799	0.04915	1.62769
			0.05243	2.34387	0.05243	2.67014	0.05243	0.91614	0.05243	1.58996
			0.05571	2.22896	0.05571	2.65673	0.05571	0.88717	0.05571	1.54618
			0.05898	2.09593	0.05898	2.60423	0.05898	0.87732	0.05898	1.53066
			0.06226	1.94911	0.06226	2.55203	0.06226	0.83471	0.06226	1.49088
			0.06554	1.83782	0.06554	2.49612	0.06554	0.82881	0.06554	1.45722
			0.07209	1.65396	0.07209	2.39692	0.07209	0.7885	0.07209	1.38864
			0.07864	1.59766	0.07864	2.31861	0.07864	0.76294	0.07864	1.33886
			0.0852	1.47381	0.0852	2.23656	0.0852	0.73643	0.0852	1.27449
			0.09175	1.36949	0.09175	2.18079	0.09175	0.71648	0.09175	1.22431
			0.0983	1.30297	0.0983	2.11994	0.0983	0.69202	0.0983	1.17882
			0.10486	1.23249	0.10486	2.05142	0.10486	0.6617	0.10486	1.14268
			0.11141	1.14584	0.11141	1.99071	0.11141	0.63746	0.11141	1.08895
			0.11797	1.09842	0.11797	1.95134	0.11797	0.62306	0.11797	1.05354
			0.12452	1.05117	0.12452	1.88962	0.12452	0.61961	0.12452	1.02255
			0.13107	0.98951	0.13107	1.83461	0.13107	0.59169	0.13107	0.9924
			0.14418	0.94382	0.14418	1.76429	0.14418	0.5418	0.14418	0.93172
			0.15729	0.93633	0.15729	1.69269	0.15729	0.50881	0.15729	0.88554
			0.17039	0.83093	0.17039	1.56049	0.17039	0.49223	0.17039	0.81711
			0.1835	0.83415	0.1835	1.46745	0.1835	0.50078	0.1835	0.76044
			0.19661	0.88296	0.19661	1.41123	0.19661	0.5112	0.19661	0.73504
			0.20972	0.95827	0.20972	1.36539	0.20972	0.51508	0.20972	0.7007
			0.22282	0.93531	0.22282	1.32607	0.22282	0.49642	0.22282	0.68533
			0.23593	0.90585	0.23593	1.32168	0.23593	0.47127	0.23593	0.67814
			0.24904	0.90471	0.24904	1.27876	0.24904	0.43398	0.24904	0.69088
			0.26215	0.97048	0.26215	1.21667	0.26215	0.40681	0.26215	0.66732
			0.28836	0.97108	0.28836	1.07046	0.28836	0.34307	0.28836	0.62539
			0.31457	0.96966	0.31457	0.9513	0.31457	0.29451	0.31457	0.57766
			0.34079	0.98698	0.34079	0.93491	0.34079	0.26371	0.34079	0.54546
			0.367	0.91551	0.367	0.85818	0.367	0.24224	0.367	0.52014
			0.39322	0.87424	0.39322	0.79932	0.39322	0.23523	0.39322	0.47237
			0.41943	0.80132	0.41943	0.81948	0.41943	0.22582	0.41943	0.38943
			0.44565	0.77949	0.44565	0.74135	0.44565	0.19323	0.44565	0.33367
			0.47186	0.73402	0.47186	0.67306	0.47186	0.17966	0.47186	0.30212
			0.49808	0.64244	0.49808	0.59056	0.49808	0.15452	0.49808	0.28303
			0.52429	0.53099	0.52429	0.53931	0.52429	0.1264	0.52429	0.29076
			0.57672	0.59593	0.57672	0.40078	0.57672	0.09096	0.57672	0.28706
			0.62915	0.73832	0.62915	0.30681	0.62915	0.04327	0.62915	0.29554
			0.68158	0.85491	0.68158	0.1994	0.68158	0.04918	0.68158	0.2846
			0.73401	0.80271	0.73401	0.10746	0.73401	0.04228	0.73401	0.26448
			0.78644	0.81757	0.78644	0.05916	0.78644	0.0209	0.78644	0.25385
			0.83887	0.5186	0.83887	0.04517	0.83887	0	0.83887	0.20914
			0.89129	0.23559	0.89129	0	0.89129	0.02139	0.89129	0.16698
			0.94372	0.02921	0.94372	0.16129	0.94372	0.0586	0.94372	0.07974
			0.99615	0	0.99615	0.35513	0.99615	0.09059	0.99615	0.04109
			1.04858	0.11471	1.04858	0.51316	1.04858	0.13023	1.04858	0

## Sheet: Figure 5d
Figure 5d
	OMM ADP-		OMM ADP+		IMM ADP-		IMM ADP+
	7.8		9.9		16.91		16.43
	11.6		11.9		17.98		16.25
	9.7		12		17.59		17.32
	9.2		5.15		17.14		16
	5.4		11.68		15.84		16.57
	8.34		6.88		18.63		17.19
	4.76		5.68		19.48		16.28
	4.85		6.18		18.93		17.03
	9.24		7.17		16.32		17.07
	7.77		6.2		22.36		16.54
	8.02		7.69		16.97		17.54
	10.13		7.72		18.94		16.7
	8.8		7.13		15.78		17.46
	5.36		7.2		19.23		14.9
	6.17		7.38		16.08		17.12
	6.53		7.99		16.31		17.84
	8.9		8.3		18.04		16.09
	7.4		8.43		18.1		15.43
	7.79		7.12		17.33		16.19
	7.96		7.89		15.78		16.18
	8.45		7.7		16.04		16.76
	8.42						16.39
							16.29
							15.48
							16.87
							17.14

[truncated: 23 more sheets: Figure 5e, Figure 5f, Figure s1b, Figure s1c, Figure s2, Figure S3a, Figure s3b, Figure s5c, Figure s5f, Figure s6a, Figure s6b, Figure s6c, Figure s7a, Figure S7b, Figure s9, Figure s10, Figure s11b, Figure s12a, Figure s12b, Figure s12c …]
